# Supplementary material for: LncRNA AK023948 is a positive regulator of AKT
Source: Nat Commun. 2017 Feb 8;8:14422. doi: 10.1038/ncomms14422 (PMC5309785; doi:10.1038/ncomms14422)
Supplement: Supplementary Data 1 — A list of gRNA sequences for SAM library [file ncomms14422-s2.xlsx]

## Sheet: temp1
21A1	tGTGGAAAGGACGAAACACCgGGATCAGGTCTGTAGGAAGGgttttagagctaggccAACATGAGGATCACCCATGTCTGCAGggcctagcaagttaaaataaggctagtccg
21A2	tGTGGAAAGGACGAAACACCgAGCCAGGAATCGAGTGTCAGgttttagagctaggccAACATGAGGATCACCCATGTCTGCAGggcctagcaagttaaaataaggctagtccg
21A3	tGTGGAAAGGACGAAACACCgGCCAGGAATCGAGTGTCAGGgttttagagctaggccAACATGAGGATCACCCATGTCTGCAGggcctagcaagttaaaataaggctagtccg
21A4	tGTGGAAAGGACGAAACACCgTGGACTGGTGCCTGGCCAGGgttttagagctaggccAACATGAGGATCACCCATGTCTGCAGggcctagcaagttaaaataaggctagtccg
21A5	tGTGGAAAGGACGAAACACCgGCTTACTCACCACCCGACAAgttttagagctaggccAACATGAGGATCACCCATGTCTGCAGggcctagcaagttaaaataaggctagtccg
ADAMTS9-AS21	tGTGGAAAGGACGAAACACCgGAGTCTACCAGATTTTGGAGgttttagagctaggccAACATGAGGATCACCCATGTCTGCAGggcctagcaagttaaaataaggctagtccg
ADAMTS9-AS22	tGTGGAAAGGACGAAACACCgTGATGCCACTGCTGCAGAAGgttttagagctaggccAACATGAGGATCACCCATGTCTGCAGggcctagcaagttaaaataaggctagtccg
ADAMTS9-AS23	tGTGGAAAGGACGAAACACCgAGGGCCCTTTTCCCCAAAAGgttttagagctaggccAACATGAGGATCACCCATGTCTGCAGggcctagcaagttaaaataaggctagtccg
ADAMTS9-AS24	tGTGGAAAGGACGAAACACCgCGTGGTTTCTTTGGGAACTGgttttagagctaggccAACATGAGGATCACCCATGTCTGCAGggcctagcaagttaaaataaggctagtccg
ADAMTS9-AS25	tGTGGAAAGGACGAAACACCgGGCTTCAGCGGGTGTGGAGGgttttagagctaggccAACATGAGGATCACCCATGTCTGCAGggcctagcaagttaaaataaggctagtccg
AFAP1_AS11	tGTGGAAAGGACGAAACACCgTGAAACAGGCTTAAAACCAGgttttagagctaggccAACATGAGGATCACCCATGTCTGCAGggcctagcaagttaaaataaggctagtccg
AFAP1_AS12	tGTGGAAAGGACGAAACACCgGCACCTGTGCAGGAAGAGAGgttttagagctaggccAACATGAGGATCACCCATGTCTGCAGggcctagcaagttaaaataaggctagtccg
AFAP1_AS13	tGTGGAAAGGACGAAACACCgGTAAGTCTCACGATACCTGGgttttagagctaggccAACATGAGGATCACCCATGTCTGCAGggcctagcaagttaaaataaggctagtccg
AFAP1_AS14	tGTGGAAAGGACGAAACACCgTGTGAAACAGGCTTAAAACCgttttagagctaggccAACATGAGGATCACCCATGTCTGCAGggcctagcaagttaaaataaggctagtccg
AFAP1_AS15	tGTGGAAAGGACGAAACACCgGTGAAACAGGCTTAAAACCAgttttagagctaggccAACATGAGGATCACCCATGTCTGCAGggcctagcaagttaaaataaggctagtccg
aHIF1	tGTGGAAAGGACGAAACACCgAGCTGTACTGTCCTTTAACGgttttagagctaggccAACATGAGGATCACCCATGTCTGCAGggcctagcaagttaaaataaggctagtccg
aHIF2	tGTGGAAAGGACGAAACACCgGATTCAGTGCAAAATTTGGGgttttagagctaggccAACATGAGGATCACCCATGTCTGCAGggcctagcaagttaaaataaggctagtccg
aHIF3	tGTGGAAAGGACGAAACACCgAGATTCAGTGCAAAATTTGGgttttagagctaggccAACATGAGGATCACCCATGTCTGCAGggcctagcaagttaaaataaggctagtccg
aHIF4	tGTGGAAAGGACGAAACACCgAGAGCTACCTAAGAGATCTGgttttagagctaggccAACATGAGGATCACCCATGTCTGCAGggcctagcaagttaaaataaggctagtccg
aHIF5	tGTGGAAAGGACGAAACACCgGCCTTAGGTCCTTTACCCTGgttttagagctaggccAACATGAGGATCACCCATGTCTGCAGggcctagcaagttaaaataaggctagtccg
AIRN1	tGTGGAAAGGACGAAACACCgAGATGTGGTCATTCTACTTGgttttagagctaggccAACATGAGGATCACCCATGTCTGCAGggcctagcaagttaaaataaggctagtccg
AIRN2	tGTGGAAAGGACGAAACACCgGATGTGGTCATTCTACTTGTgttttagagctaggccAACATGAGGATCACCCATGTCTGCAGggcctagcaagttaaaataaggctagtccg
AIRN3	tGTGGAAAGGACGAAACACCgGACCACATCTCTGCTTGTCCgttttagagctaggccAACATGAGGATCACCCATGTCTGCAGggcctagcaagttaaaataaggctagtccg
AIRN4	tGTGGAAAGGACGAAACACCgGGACTGTTACAGTAATGTCCgttttagagctaggccAACATGAGGATCACCCATGTCTGCAGggcctagcaagttaaaataaggctagtccg
AIRN5	tGTGGAAAGGACGAAACACCgTGATTTTTGTACCCAGTACTgttttagagctaggccAACATGAGGATCACCCATGTCTGCAGggcctagcaagttaaaataaggctagtccg
AK0239481	tGTGGAAAGGACGAAACACCgGCATCACTGTGTAGTGGCGGgttttagagctaggccAACATGAGGATCACCCATGTCTGCAGggcctagcaagttaaaataaggctagtccg
AK0239484	tGTGGAAAGGACGAAACACCgGGATGTAAGCCAGTTCTGATgttttagagctaggccAACATGAGGATCACCCATGTCTGCAGggcctagcaagttaaaataaggctagtccg
AK0239485	tGTGGAAAGGACGAAACACCgTGCCTCATAGGATTGAGTGAgttttagagctaggccAACATGAGGATCACCCATGTCTGCAGggcctagcaagttaaaataaggctagtccg
AK0239486	tGTGGAAAGGACGAAACACCgAGGGACCCAGGCAGGCCTTAgttttagagctaggccAACATGAGGATCACCCATGTCTGCAGggcctagcaagttaaaataaggctagtccg
AK0239487	tGTGGAAAGGACGAAACACCgGGGACTTAGTCAAGAGAGGAgttttagagctaggccAACATGAGGATCACCCATGTCTGCAGggcctagcaagttaaaataaggctagtccg
AK0580031	tGTGGAAAGGACGAAACACCgGAGAAACTGACTGGAAGCTGgttttagagctaggccAACATGAGGATCACCCATGTCTGCAGggcctagcaagttaaaataaggctagtccg
AK0580032	tGTGGAAAGGACGAAACACCgTGGATGTCTGCTCACTTAAGgttttagagctaggccAACATGAGGATCACCCATGTCTGCAGggcctagcaagttaaaataaggctagtccg
AK0580035	tGTGGAAAGGACGAAACACCgGCTGAGAGGGTAAAGCAGGCgttttagagctaggccAACATGAGGATCACCCATGTCTGCAGggcctagcaagttaaaataaggctagtccg
AK0580036	tGTGGAAAGGACGAAACACCgTGCTGCTGAGAGGGTAAAGCgttttagagctaggccAACATGAGGATCACCCATGTCTGCAGggcctagcaagttaaaataaggctagtccg
AK0580037	tGTGGAAAGGACGAAACACCgGCAGACTGGAAAAGTTTCTCgttttagagctaggccAACATGAGGATCACCCATGTCTGCAGggcctagcaagttaaaataaggctagtccg
ak082072 1	tGTGGAAAGGACGAAACACCgTGTGCAAACCCCAGAAAATGgttttagagctaggccAACATGAGGATCACCCATGTCTGCAGggcctagcaagttaaaataaggctagtccg
ak082072 2	tGTGGAAAGGACGAAACACCgGACTTAATACTTCGGGGGGGgttttagagctaggccAACATGAGGATCACCCATGTCTGCAGggcctagcaagttaaaataaggctagtccg
ak082072 3	tGTGGAAAGGACGAAACACCgGCCAGACTTAATACTTCGGGgttttagagctaggccAACATGAGGATCACCCATGTCTGCAGggcctagcaagttaaaataaggctagtccg
ak082072 4	tGTGGAAAGGACGAAACACCgTGCCAGACTTAATACTTCGGgttttagagctaggccAACATGAGGATCACCCATGTCTGCAGggcctagcaagttaaaataaggctagtccg
ak082072 5	tGTGGAAAGGACGAAACACCgGATGCCAGACTTAATACTTCgttttagagctaggccAACATGAGGATCACCCATGTCTGCAGggcctagcaagttaaaataaggctagtccg
Alpha 2501	tGTGGAAAGGACGAAACACCgGAGCCTTTCTATGCTTCTCGgttttagagctaggccAACATGAGGATCACCCATGTCTGCAGggcctagcaagttaaaataaggctagtccg
Alpha 2502	tGTGGAAAGGACGAAACACCgGAAACAAACGAGATTAGGCGgttttagagctaggccAACATGAGGATCACCCATGTCTGCAGggcctagcaagttaaaataaggctagtccg
Alpha 2503	tGTGGAAAGGACGAAACACCgGAGGGAACCCGGGACAGACGgttttagagctaggccAACATGAGGATCACCCATGTCTGCAGggcctagcaagttaaaataaggctagtccg
Alpha 2504	tGTGGAAAGGACGAAACACCgGCTTCTCGAGGCAGAACTTTgttttagagctaggccAACATGAGGATCACCCATGTCTGCAGggcctagcaagttaaaataaggctagtccg
Alpha 2505	tGTGGAAAGGACGAAACACCgTGCTTCTCGAGGCAGAACTTgttttagagctaggccAACATGAGGATCACCCATGTCTGCAGggcctagcaagttaaaataaggctagtccg
APOas11	tGTGGAAAGGACGAAACACCgGACATCCGGGGGAGCCCGGGgttttagagctaggccAACATGAGGATCACCCATGTCTGCAGggcctagcaagttaaaataaggctagtccg
APOas12	tGTGGAAAGGACGAAACACCgGCACGGGCAGCAGGCCTTGGgttttagagctaggccAACATGAGGATCACCCATGTCTGCAGggcctagcaagttaaaataaggctagtccg
APOas13	tGTGGAAAGGACGAAACACCgGAGCGTGCTCAGATGCTCGGgttttagagctaggccAACATGAGGATCACCCATGTCTGCAGggcctagcaagttaaaataaggctagtccg
APOas14	tGTGGAAAGGACGAAACACCgGATGCTCGGTGGCCTTGGCGgttttagagctaggccAACATGAGGATCACCCATGTCTGCAGggcctagcaagttaaaataaggctagtccg
APOas15	tGTGGAAAGGACGAAACACCgGAGGCTCTCAAGGAGAACGGgttttagagctaggccAACATGAGGATCACCCATGTCTGCAGggcctagcaagttaaaataaggctagtccg
APTR1	tGTGGAAAGGACGAAACACCgCGATTTTTCGCCAGATCAAGgttttagagctaggccAACATGAGGATCACCCATGTCTGCAGggcctagcaagttaaaataaggctagtccg
APTR2	tGTGGAAAGGACGAAACACCgCGTCAGCTGGAAGCTACCAGgttttagagctaggccAACATGAGGATCACCCATGTCTGCAGggcctagcaagttaaaataaggctagtccg
APTR3	tGTGGAAAGGACGAAACACCgGGATAATCCTGTCAAAAAAGgttttagagctaggccAACATGAGGATCACCCATGTCTGCAGggcctagcaagttaaaataaggctagtccg
APTR4	tGTGGAAAGGACGAAACACCgAGACCACTTAGACGTGGTCGgttttagagctaggccAACATGAGGATCACCCATGTCTGCAGggcctagcaagttaaaataaggctagtccg
APTR5	tGTGGAAAGGACGAAACACCgCGAAAAATCGTCAAAGCTCCgttttagagctaggccAACATGAGGATCACCCATGTCTGCAGggcctagcaagttaaaataaggctagtccg
ARA1	tGTGGAAAGGACGAAACACCgGTACACATGGGGCTGTCTAGgttttagagctaggccAACATGAGGATCACCCATGTCTGCAGggcctagcaagttaaaataaggctagtccg
ARA2	tGTGGAAAGGACGAAACACCgTGTGCTACTCAGTACACATGgttttagagctaggccAACATGAGGATCACCCATGTCTGCAGggcctagcaagttaaaataaggctagtccg
ARA3	tGTGGAAAGGACGAAACACCgAGTACACATGGGGCTGTCTAgttttagagctaggccAACATGAGGATCACCCATGTCTGCAGggcctagcaagttaaaataaggctagtccg
ARA4	tGTGGAAAGGACGAAACACCgGTGTGCTACTCAGTACACATgttttagagctaggccAACATGAGGATCACCCATGTCTGCAGggcctagcaagttaaaataaggctagtccg
ARA5	tGTGGAAAGGACGAAACACCgGGTGTGCTACTCAGTACACAgttttagagctaggccAACATGAGGATCACCCATGTCTGCAGggcctagcaagttaaaataaggctagtccg
ATXN8OS1	tGTGGAAAGGACGAAACACCgGTAATGAGGTGGACAAAATGgttttagagctaggccAACATGAGGATCACCCATGTCTGCAGggcctagcaagttaaaataaggctagtccg
ATXN8OS2	tGTGGAAAGGACGAAACACCgAGTAGCCACATGAGCACACGgttttagagctaggccAACATGAGGATCACCCATGTCTGCAGggcctagcaagttaaaataaggctagtccg
ATXN8OS3	tGTGGAAAGGACGAAACACCgAGCACACGCGGTGAAATGAGgttttagagctaggccAACATGAGGATCACCCATGTCTGCAGggcctagcaagttaaaataaggctagtccg
ATXN8OS4	tGTGGAAAGGACGAAACACCgAGAGATGCTTGGAAGCCCCGgttttagagctaggccAACATGAGGATCACCCATGTCTGCAGggcctagcaagttaaaataaggctagtccg
ATXN8OS5	tGTGGAAAGGACGAAACACCgAGATGCTTGGAAGCCCCGTGgttttagagctaggccAACATGAGGATCACCCATGTCTGCAGggcctagcaagttaaaataaggctagtccg
BACE1AS1	tGTGGAAAGGACGAAACACCgGACTGGGAAAATGTTCCAAGgttttagagctaggccAACATGAGGATCACCCATGTCTGCAGggcctagcaagttaaaataaggctagtccg
BACE1AS2	tGTGGAAAGGACGAAACACCgTGGGAAAATGTTCCAAGGGGgttttagagctaggccAACATGAGGATCACCCATGTCTGCAGggcctagcaagttaaaataaggctagtccg
BACE1AS3	tGTGGAAAGGACGAAACACCgGCAAGAAGGGGATAACAATGgttttagagctaggccAACATGAGGATCACCCATGTCTGCAGggcctagcaagttaaaataaggctagtccg
BACE1AS4	tGTGGAAAGGACGAAACACCgGGAGGGGCGAGATGATAAAGgttttagagctaggccAACATGAGGATCACCCATGTCTGCAGggcctagcaagttaaaataaggctagtccg
BACE1AS5	tGTGGAAAGGACGAAACACCgGGGAGGGGTAAACCAACCAGgttttagagctaggccAACATGAGGATCACCCATGTCTGCAGggcctagcaagttaaaataaggctagtccg
BANCR1	tGTGGAAAGGACGAAACACCgAGTGTTCAGGTGGGTGTTTGgttttagagctaggccAACATGAGGATCACCCATGTCTGCAGggcctagcaagttaaaataaggctagtccg
BANCR2	tGTGGAAAGGACGAAACACCgGGAGTAAAACAGTGTTCAGGgttttagagctaggccAACATGAGGATCACCCATGTCTGCAGggcctagcaagttaaaataaggctagtccg
BANCR4	tGTGGAAAGGACGAAACACCgTGGGTGTTTGGGGAAGTTGTgttttagagctaggccAACATGAGGATCACCCATGTCTGCAGggcctagcaagttaaaataaggctagtccg
BANCR5	tGTGGAAAGGACGAAACACCgGAGTAAAACAGTGTTCAGGTgttttagagctaggccAACATGAGGATCACCCATGTCTGCAGggcctagcaagttaaaataaggctagtccg
BANCR6	tGTGGAAAGGACGAAACACCgTGATGTGCATACTTGCCACTgttttagagctaggccAACATGAGGATCACCCATGTCTGCAGggcctagcaagttaaaataaggctagtccg
BC0177431	tGTGGAAAGGACGAAACACCgGGTAAAAGTGATGTGAGCTGgttttagagctaggccAACATGAGGATCACCCATGTCTGCAGggcctagcaagttaaaataaggctagtccg
BC0177432	tGTGGAAAGGACGAAACACCgGGATCGTCCATATATACGTGgttttagagctaggccAACATGAGGATCACCCATGTCTGCAGggcctagcaagttaaaataaggctagtccg
BC0177435	tGTGGAAAGGACGAAACACCgAGATATGTGTCACCTCATTAgttttagagctaggccAACATGAGGATCACCCATGTCTGCAGggcctagcaagttaaaataaggctagtccg
BC0177436	tGTGGAAAGGACGAAACACCgGGATTAGGCAAGTGAAAAGCgttttagagctaggccAACATGAGGATCACCCATGTCTGCAGggcctagcaagttaaaataaggctagtccg
BC0177437	tGTGGAAAGGACGAAACACCgGCTGGAGATAAGAGTATGCTgttttagagctaggccAACATGAGGATCACCCATGTCTGCAGggcctagcaagttaaaataaggctagtccg
BC0405871	tGTGGAAAGGACGAAACACCgGCTGCTTACTTTCTCAAGCTgttttagagctaggccAACATGAGGATCACCCATGTCTGCAGggcctagcaagttaaaataaggctagtccg
BC0405872	tGTGGAAAGGACGAAACACCgAGCAAAGATGACTCATCTTCgttttagagctaggccAACATGAGGATCACCCATGTCTGCAGggcctagcaagttaaaataaggctagtccg
BC0405873	tGTGGAAAGGACGAAACACCgAGAAGATGAGTCATCTTTGCgttttagagctaggccAACATGAGGATCACCCATGTCTGCAGggcctagcaagttaaaataaggctagtccg
BC0405874	tGTGGAAAGGACGAAACACCgGAAGATGAGTCATCTTTGCTgttttagagctaggccAACATGAGGATCACCCATGTCTGCAGggcctagcaagttaaaataaggctagtccg
BC0405875	tGTGGAAAGGACGAAACACCgGTGACCTCACTGCAGCTAAAgttttagagctaggccAACATGAGGATCACCCATGTCTGCAGggcctagcaagttaaaataaggctagtccg
BC0434301	tGTGGAAAGGACGAAACACCgAGTCTCTGGAATCTGTCTGGgttttagagctaggccAACATGAGGATCACCCATGTCTGCAGggcctagcaagttaaaataaggctagtccg
BC0434302	tGTGGAAAGGACGAAACACCgGGACAGTCACTCTGGTCCTGgttttagagctaggccAACATGAGGATCACCCATGTCTGCAGggcctagcaagttaaaataaggctagtccg
BC0434303	tGTGGAAAGGACGAAACACCgGGTGGCAATCTACAATTCTAgttttagagctaggccAACATGAGGATCACCCATGTCTGCAGggcctagcaagttaaaataaggctagtccg
BC0434304	tGTGGAAAGGACGAAACACCgTGGACAGTCACTCTGGTCCTgttttagagctaggccAACATGAGGATCACCCATGTCTGCAGggcctagcaagttaaaataaggctagtccg
BC0434305	tGTGGAAAGGACGAAACACCgGTCACTCTGGTCCTGGGGAAgttttagagctaggccAACATGAGGATCACCCATGTCTGCAGggcctagcaagttaaaataaggctagtccg
BC2001	tGTGGAAAGGACGAAACACCgGGCTCATGATTTGGGGTTTGgttttagagctaggccAACATGAGGATCACCCATGTCTGCAGggcctagcaagttaaaataaggctagtccg
BC2002	tGTGGAAAGGACGAAACACCgGGAATACTTTCAGGGGGCGGgttttagagctaggccAACATGAGGATCACCCATGTCTGCAGggcctagcaagttaaaataaggctagtccg
BC2003	tGTGGAAAGGACGAAACACCgGATCCTGGAATACTTTCAGGgttttagagctaggccAACATGAGGATCACCCATGTCTGCAGggcctagcaagttaaaataaggctagtccg
BC2004	tGTGGAAAGGACGAAACACCgAGATCCTGGAATACTTTCAGgttttagagctaggccAACATGAGGATCACCCATGTCTGCAGggcctagcaagttaaaataaggctagtccg
BC2005	tGTGGAAAGGACGAAACACCgGCCAAGGTCCTGCAATTGGGgttttagagctaggccAACATGAGGATCACCCATGTCTGCAGggcctagcaagttaaaataaggctagtccg
BCAR41	tGTGGAAAGGACGAAACACCgAGATTTCTGGTGGGGGCAGGgttttagagctaggccAACATGAGGATCACCCATGTCTGCAGggcctagcaagttaaaataaggctagtccg
BCAR42	tGTGGAAAGGACGAAACACCgGAAAAATAAGCACAGGAGCCgttttagagctaggccAACATGAGGATCACCCATGTCTGCAGggcctagcaagttaaaataaggctagtccg
BCAR43	tGTGGAAAGGACGAAACACCgAGAAAAATAAGCACAGGAGCgttttagagctaggccAACATGAGGATCACCCATGTCTGCAGggcctagcaagttaaaataaggctagtccg
BCAR44	tGTGGAAAGGACGAAACACCgTGGAATTACTGTATACATGCgttttagagctaggccAACATGAGGATCACCCATGTCTGCAGggcctagcaagttaaaataaggctagtccg
BCAR45	tGTGGAAAGGACGAAACACCgTGTGTTTTGACCAAGAGGCCgttttagagctaggccAACATGAGGATCACCCATGTCTGCAGggcctagcaagttaaaataaggctagtccg
BDNF-AS1	tGTGGAAAGGACGAAACACCgTGACCAAGTAGAGATTGTAGgttttagagctaggccAACATGAGGATCACCCATGTCTGCAGggcctagcaagttaaaataaggctagtccg
BDNF-AS2	tGTGGAAAGGACGAAACACCgGACCAAGTAGAGATTGTAGGgttttagagctaggccAACATGAGGATCACCCATGTCTGCAGggcctagcaagttaaaataaggctagtccg
BDNF-AS3	tGTGGAAAGGACGAAACACCgGAGCTAGAAGGTTGCTTTTTgttttagagctaggccAACATGAGGATCACCCATGTCTGCAGggcctagcaagttaaaataaggctagtccg
BDNF-AS4	tGTGGAAAGGACGAAACACCgGTGTAACCATCTGAGCTAGAgttttagagctaggccAACATGAGGATCACCCATGTCTGCAGggcctagcaagttaaaataaggctagtccg
BDNF-AS5	tGTGGAAAGGACGAAACACCgGAGAACACTCTCAATTTATGgttttagagctaggccAACATGAGGATCACCCATGTCTGCAGggcctagcaagttaaaataaggctagtccg
Beta-gt1	tGTGGAAAGGACGAAACACCgGGCCCTGTGCTGCACTGATGgttttagagctaggccAACATGAGGATCACCCATGTCTGCAGggcctagcaagttaaaataaggctagtccg
Beta-gt2	tGTGGAAAGGACGAAACACCgGAAGCAAAGGAATCATTCTGgttttagagctaggccAACATGAGGATCACCCATGTCTGCAGggcctagcaagttaaaataaggctagtccg
Beta-gt3	tGTGGAAAGGACGAAACACCgGTCTATCAGAGGTTCCAGGGgttttagagctaggccAACATGAGGATCACCCATGTCTGCAGggcctagcaagttaaaataaggctagtccg
Beta-gt4	tGTGGAAAGGACGAAACACCgGGCTGGCAGGCTCAGATAGGgttttagagctaggccAACATGAGGATCACCCATGTCTGCAGggcctagcaagttaaaataaggctagtccg
Beta-gt5	tGTGGAAAGGACGAAACACCgAGGTGGTTAGGTCAGGTTGGgttttagagctaggccAACATGAGGATCACCCATGTCTGCAGggcctagcaagttaaaataaggctagtccg
BIRC6-AS21	tGTGGAAAGGACGAAACACCgGTAGAAAGGGGCAACAATAGgttttagagctaggccAACATGAGGATCACCCATGTCTGCAGggcctagcaagttaaaataaggctagtccg
BIRC6-AS22	tGTGGAAAGGACGAAACACCgAGGTAAAAGCTACATTCCTGgttttagagctaggccAACATGAGGATCACCCATGTCTGCAGggcctagcaagttaaaataaggctagtccg
BIRC6-AS23	tGTGGAAAGGACGAAACACCgGTGCCCAGCCGGGTCAGCTGgttttagagctaggccAACATGAGGATCACCCATGTCTGCAGggcctagcaagttaaaataaggctagtccg
BIRC6-AS24	tGTGGAAAGGACGAAACACCgTGTAGAAAGGGGCAACAATAgttttagagctaggccAACATGAGGATCACCCATGTCTGCAGggcctagcaagttaaaataaggctagtccg
BIRC6-AS25	tGTGGAAAGGACGAAACACCgGGGCAACAATAGGGGCACCAgttttagagctaggccAACATGAGGATCACCCATGTCTGCAGggcctagcaagttaaaataaggctagtccg
BLACAT11	tGTGGAAAGGACGAAACACCgGGAGGAAGAAGCTCCGGCTGgttttagagctaggccAACATGAGGATCACCCATGTCTGCAGggcctagcaagttaaaataaggctagtccg
BLACAT12	tGTGGAAAGGACGAAACACCgAGGGTCTGCCCCGACCGCAGgttttagagctaggccAACATGAGGATCACCCATGTCTGCAGggcctagcaagttaaaataaggctagtccg
BLACAT13	tGTGGAAAGGACGAAACACCgGACCGCAGAGGGCGCACGAGgttttagagctaggccAACATGAGGATCACCCATGTCTGCAGggcctagcaagttaaaataaggctagtccg
BLACAT14	tGTGGAAAGGACGAAACACCgCGGCGCCCACGCCACTACAGgttttagagctaggccAACATGAGGATCACCCATGTCTGCAGggcctagcaagttaaaataaggctagtccg
BLACAT15	tGTGGAAAGGACGAAACACCgAGGGGGCCCCTGTAGTGGCGgttttagagctaggccAACATGAGGATCACCCATGTCTGCAGggcctagcaagttaaaataaggctagtccg
BOK-AS11	tGTGGAAAGGACGAAACACCgGCTCGGGCGCGCTCCAGGAGgttttagagctaggccAACATGAGGATCACCCATGTCTGCAGggcctagcaagttaaaataaggctagtccg
BOK-AS12	tGTGGAAAGGACGAAACACCgGCCGGGAGTACGTGCACGCGgttttagagctaggccAACATGAGGATCACCCATGTCTGCAGggcctagcaagttaaaataaggctagtccg
BOK-AS13	tGTGGAAAGGACGAAACACCgGGCCACCAGCTCCTTGTCTGgttttagagctaggccAACATGAGGATCACCCATGTCTGCAGggcctagcaagttaaaataaggctagtccg
BOK-AS14	tGTGGAAAGGACGAAACACCgGCCCACAGACAAGGAGCTGGgttttagagctaggccAACATGAGGATCACCCATGTCTGCAGggcctagcaagttaaaataaggctagtccg
BOK-AS15	tGTGGAAAGGACGAAACACCgGCTCCTTGTCTGTGGGCGAGgttttagagctaggccAACATGAGGATCACCCATGTCTGCAGggcctagcaagttaaaataaggctagtccg
BPESC11	tGTGGAAAGGACGAAACACCgTGCCAGAGATCAGGGCAGAGgttttagagctaggccAACATGAGGATCACCCATGTCTGCAGggcctagcaagttaaaataaggctagtccg
BPESC12	tGTGGAAAGGACGAAACACCgGACTTTAACGGACTTGCTTGgttttagagctaggccAACATGAGGATCACCCATGTCTGCAGggcctagcaagttaaaataaggctagtccg
BPESC13	tGTGGAAAGGACGAAACACCgTGTCACACCCAGAGAACGTGgttttagagctaggccAACATGAGGATCACCCATGTCTGCAGggcctagcaagttaaaataaggctagtccg
BPESC14	tGTGGAAAGGACGAAACACCgGCTGTCACACCCAGAGAACGgttttagagctaggccAACATGAGGATCACCCATGTCTGCAGggcctagcaagttaaaataaggctagtccg
BPESC15	tGTGGAAAGGACGAAACACCgTGGGGAGACCACAGCATCAGgttttagagctaggccAACATGAGGATCACCCATGTCTGCAGggcctagcaagttaaaataaggctagtccg
BX1183391	tGTGGAAAGGACGAAACACCgGTAGGCTGGTGAGGGAAAGGgttttagagctaggccAACATGAGGATCACCCATGTCTGCAGggcctagcaagttaaaataaggctagtccg
BX1183392	tGTGGAAAGGACGAAACACCgGGCTTTGGAGAAGTTATTTGgttttagagctaggccAACATGAGGATCACCCATGTCTGCAGggcctagcaagttaaaataaggctagtccg
BX1183393	tGTGGAAAGGACGAAACACCgGGTGATGCGCCTTCCCCCTGgttttagagctaggccAACATGAGGATCACCCATGTCTGCAGggcctagcaagttaaaataaggctagtccg
BX1183394	tGTGGAAAGGACGAAACACCgCGCACCACCCTTTTTTACAGgttttagagctaggccAACATGAGGATCACCCATGTCTGCAGggcctagcaagttaaaataaggctagtccg
BX1183395	tGTGGAAAGGACGAAACACCgGGTACAAAGGAAAGAAAACGgttttagagctaggccAACATGAGGATCACCCATGTCTGCAGggcctagcaagttaaaataaggctagtccg
C1QTNF9B-AS11	tGTGGAAAGGACGAAACACCgGTTGTCTAGTGAAAGGTGAGgttttagagctaggccAACATGAGGATCACCCATGTCTGCAGggcctagcaagttaaaataaggctagtccg
C1QTNF9B-AS12	tGTGGAAAGGACGAAACACCgGTGCGCCTGAGTGTATGCAGgttttagagctaggccAACATGAGGATCACCCATGTCTGCAGggcctagcaagttaaaataaggctagtccg
C1QTNF9B-AS15	tGTGGAAAGGACGAAACACCgAGCCTGCGTTGTCTAGTGAAgttttagagctaggccAACATGAGGATCACCCATGTCTGCAGggcctagcaagttaaaataaggctagtccg
C1QTNF9B-AS16	tGTGGAAAGGACGAAACACCgTGACCAATTCCATGGCACTAgttttagagctaggccAACATGAGGATCACCCATGTCTGCAGggcctagcaagttaaaataaggctagtccg
C1QTNF9B-AS17	tGTGGAAAGGACGAAACACCgGACCAATTCCATGGCACTATgttttagagctaggccAACATGAGGATCACCCATGTCTGCAGggcctagcaagttaaaataaggctagtccg
CAHM1	tGTGGAAAGGACGAAACACCgTGACGGACTGCGGCGCTCGGgttttagagctaggccAACATGAGGATCACCCATGTCTGCAGggcctagcaagttaaaataaggctagtccg
CAHM2	tGTGGAAAGGACGAAACACCgAGGACTGGGTCGCCGCCGTGgttttagagctaggccAACATGAGGATCACCCATGTCTGCAGggcctagcaagttaaaataaggctagtccg
CAHM3	tGTGGAAAGGACGAAACACCgGCGGGGCTTTCCACGGCACGgttttagagctaggccAACATGAGGATCACCCATGTCTGCAGggcctagcaagttaaaataaggctagtccg
CAHM4	tGTGGAAAGGACGAAACACCgGGGCTTTCCACGGCACGGGGgttttagagctaggccAACATGAGGATCACCCATGTCTGCAGggcctagcaagttaaaataaggctagtccg
CAHM5	tGTGGAAAGGACGAAACACCgGCAGGCGAGAGGAATTCCAGgttttagagctaggccAACATGAGGATCACCCATGTCTGCAGggcctagcaagttaaaataaggctagtccg
CAR Intergenic 101	tGTGGAAAGGACGAAACACCgTGTCATCAATGGCCACTTAGgttttagagctaggccAACATGAGGATCACCCATGTCTGCAGggcctagcaagttaaaataaggctagtccg
CAR Intergenic 1010	tGTGGAAAGGACGAAACACCgTGTATAGGCATGAATAATAGgttttagagctaggccAACATGAGGATCACCCATGTCTGCAGggcctagcaagttaaaataaggctagtccg
CAR Intergenic 103	tGTGGAAAGGACGAAACACCgTGCTTCTATTTCAGAGAGCCgttttagagctaggccAACATGAGGATCACCCATGTCTGCAGggcctagcaagttaaaataaggctagtccg
CAR Intergenic 105	tGTGGAAAGGACGAAACACCgAGTTTTGTAGGGCCATCACCgttttagagctaggccAACATGAGGATCACCCATGTCTGCAGggcctagcaagttaaaataaggctagtccg
CAR Intergenic 109	tGTGGAAAGGACGAAACACCgGGAGAGTTTGATATTAAAGGgttttagagctaggccAACATGAGGATCACCCATGTCTGCAGggcctagcaagttaaaataaggctagtccg
CASC191	tGTGGAAAGGACGAAACACCgTGAAGCACTCCTGTGTTTGGgttttagagctaggccAACATGAGGATCACCCATGTCTGCAGggcctagcaagttaaaataaggctagtccg
CASC195	tGTGGAAAGGACGAAACACCgGCTTACAGAGGGTCCTATGCgttttagagctaggccAACATGAGGATCACCCATGTCTGCAGggcctagcaagttaaaataaggctagtccg
CASC196	tGTGGAAAGGACGAAACACCgGTTTACCTGTTACTTCTCTCgttttagagctaggccAACATGAGGATCACCCATGTCTGCAGggcctagcaagttaaaataaggctagtccg
CASC197	tGTGGAAAGGACGAAACACCgGAGTCCTAGAGAGTGAGAATgttttagagctaggccAACATGAGGATCACCCATGTCTGCAGggcctagcaagttaaaataaggctagtccg
CASC198	tGTGGAAAGGACGAAACACCgGGACTCAGAGGTTTCTCCTCgttttagagctaggccAACATGAGGATCACCCATGTCTGCAGggcctagcaagttaaaataaggctagtccg
CASC21	tGTGGAAAGGACGAAACACCgTGTGTTTCTCCAGACGAAAGgttttagagctaggccAACATGAGGATCACCCATGTCTGCAGggcctagcaagttaaaataaggctagtccg
CASC211	tGTGGAAAGGACGAAACACCgGCCTTCAAGTTCTGCCTCAAgttttagagctaggccAACATGAGGATCACCCATGTCTGCAGggcctagcaagttaaaataaggctagtccg
CASC2117	tGTGGAAAGGACGAAACACCgGAATTAAGCATTTAAAAGTGgttttagagctaggccAACATGAGGATCACCCATGTCTGCAGggcctagcaagttaaaataaggctagtccg
CASC2118	tGTGGAAAGGACGAAACACCgAGATTTTCTAAAGGCTTAATgttttagagctaggccAACATGAGGATCACCCATGTCTGCAGggcctagcaagttaaaataaggctagtccg
CASC212	tGTGGAAAGGACGAAACACCgGCTTTTGATGTACAGATGGCgttttagagctaggccAACATGAGGATCACCCATGTCTGCAGggcctagcaagttaaaataaggctagtccg
CASC213	tGTGGAAAGGACGAAACACCgGACTCTGTTGCTTTGAGTTCgttttagagctaggccAACATGAGGATCACCCATGTCTGCAGggcctagcaagttaaaataaggctagtccg
CASC22	tGTGGAAAGGACGAAACACCgGGGGAAGGTGGAGACAGGGGgttttagagctaggccAACATGAGGATCACCCATGTCTGCAGggcctagcaagttaaaataaggctagtccg
CASC23	tGTGGAAAGGACGAAACACCgAGGGGTGCAGAATTGGGGCGgttttagagctaggccAACATGAGGATCACCCATGTCTGCAGggcctagcaagttaaaataaggctagtccg
CASC24	tGTGGAAAGGACGAAACACCgGCCTCCCGCCTGCCTCCTTGgttttagagctaggccAACATGAGGATCACCCATGTCTGCAGggcctagcaagttaaaataaggctagtccg
CASC25	tGTGGAAAGGACGAAACACCgGCCGCAAGGAGGCAGGCGGGgttttagagctaggccAACATGAGGATCACCCATGTCTGCAGggcctagcaagttaaaataaggctagtccg
CASC81	tGTGGAAAGGACGAAACACCgGCTCCCTTAGTCTCCAAAAGgttttagagctaggccAACATGAGGATCACCCATGTCTGCAGggcctagcaagttaaaataaggctagtccg
CASC82	tGTGGAAAGGACGAAACACCgAGGTGAAGTCATAGACCTGGgttttagagctaggccAACATGAGGATCACCCATGTCTGCAGggcctagcaagttaaaataaggctagtccg
CASC83	tGTGGAAAGGACGAAACACCgGAGGTGAAGTCATAGACCTGgttttagagctaggccAACATGAGGATCACCCATGTCTGCAGggcctagcaagttaaaataaggctagtccg
CASC84	tGTGGAAAGGACGAAACACCgAGGAGGTTAAGCAAGTGAGGgttttagagctaggccAACATGAGGATCACCCATGTCTGCAGggcctagcaagttaaaataaggctagtccg
CASC85	tGTGGAAAGGACGAAACACCgGGAAGGAGGTTAAGCAAGTGgttttagagctaggccAACATGAGGATCACCCATGTCTGCAGggcctagcaagttaaaataaggctagtccg
CBR3-AS11	tGTGGAAAGGACGAAACACCgGTTCTCCGGCTCTTCCTCGGgttttagagctaggccAACATGAGGATCACCCATGTCTGCAGggcctagcaagttaaaataaggctagtccg
CBR3-AS12	tGTGGAAAGGACGAAACACCgAGCCGGAGAACCAGCGGCAGgttttagagctaggccAACATGAGGATCACCCATGTCTGCAGggcctagcaagttaaaataaggctagtccg
CBR3-AS13	tGTGGAAAGGACGAAACACCgAGCGGCTCTTCCCCACCGCGgttttagagctaggccAACATGAGGATCACCCATGTCTGCAGggcctagcaagttaaaataaggctagtccg
CBR3-AS14	tGTGGAAAGGACGAAACACCgGGAGGTGGGCCATAGGCGCGgttttagagctaggccAACATGAGGATCACCCATGTCTGCAGggcctagcaagttaaaataaggctagtccg
CBR3-AS15	tGTGGAAAGGACGAAACACCgAGGTGGGCCATAGGCGCGCGgttttagagctaggccAACATGAGGATCACCCATGTCTGCAGggcctagcaagttaaaataaggctagtccg
CCAT11	tGTGGAAAGGACGAAACACCgCGTAAATCCCCTCCATTATGgttttagagctaggccAACATGAGGATCACCCATGTCTGCAGggcctagcaagttaaaataaggctagtccg
CCAT12	tGTGGAAAGGACGAAACACCgAGGACTTCTTCATGTACCCCgttttagagctaggccAACATGAGGATCACCCATGTCTGCAGggcctagcaagttaaaataaggctagtccg
CCAT13	tGTGGAAAGGACGAAACACCgAGCGTTACTTTTGTTCATCCgttttagagctaggccAACATGAGGATCACCCATGTCTGCAGggcctagcaagttaaaataaggctagtccg
CCAT14	tGTGGAAAGGACGAAACACCgGATTTACGTGGCAATTACCAgttttagagctaggccAACATGAGGATCACCCATGTCTGCAGggcctagcaagttaaaataaggctagtccg
CCAT15	tGTGGAAAGGACGAAACACCgTGGCTGGCTGGTCATAATAAgttttagagctaggccAACATGAGGATCACCCATGTCTGCAGggcctagcaagttaaaataaggctagtccg
CCAT21	tGTGGAAAGGACGAAACACCgGCTCCCTTAGTCTCCAAAAGgttttagagctaggccAACATGAGGATCACCCATGTCTGCAGggcctagcaagttaaaataaggctagtccg
CCAT22	tGTGGAAAGGACGAAACACCgAGGTGAAGTCATAGACCTGGgttttagagctaggccAACATGAGGATCACCCATGTCTGCAGggcctagcaagttaaaataaggctagtccg
CCAT23	tGTGGAAAGGACGAAACACCgGAGGTGAAGTCATAGACCTGgttttagagctaggccAACATGAGGATCACCCATGTCTGCAGggcctagcaagttaaaataaggctagtccg
CCAT24	tGTGGAAAGGACGAAACACCgAGGAGGTTAAGCAAGTGAGGgttttagagctaggccAACATGAGGATCACCCATGTCTGCAGggcctagcaagttaaaataaggctagtccg
CCAT25	tGTGGAAAGGACGAAACACCgGGAAGGAGGTTAAGCAAGTGgttttagagctaggccAACATGAGGATCACCCATGTCTGCAGggcctagcaagttaaaataaggctagtccg
CCDC261	tGTGGAAAGGACGAAACACCgGGCGGGAATTAAGAGGCAAGgttttagagctaggccAACATGAGGATCACCCATGTCTGCAGggcctagcaagttaaaataaggctagtccg
CCDC262	tGTGGAAAGGACGAAACACCgGTAAGGTCCAATTCTCATATgttttagagctaggccAACATGAGGATCACCCATGTCTGCAGggcctagcaagttaaaataaggctagtccg
CCDC263	tGTGGAAAGGACGAAACACCgGAGGCGGGAATTAAGAGGCAgttttagagctaggccAACATGAGGATCACCCATGTCTGCAGggcctagcaagttaaaataaggctagtccg
CCDC264	tGTGGAAAGGACGAAACACCgAGGCGGGAATTAAGAGGCAAgttttagagctaggccAACATGAGGATCACCCATGTCTGCAGggcctagcaagttaaaataaggctagtccg
CCDC265	tGTGGAAAGGACGAAACACCgAGGCAAGGGGAGCAAGTGTCgttttagagctaggccAACATGAGGATCACCCATGTCTGCAGggcctagcaagttaaaataaggctagtccg
CDKN2B-AS11	tGTGGAAAGGACGAAACACCgCGCACGCGCGCCGAATCCGGgttttagagctaggccAACATGAGGATCACCCATGTCTGCAGggcctagcaagttaaaataaggctagtccg
CDKN2B-AS12	tGTGGAAAGGACGAAACACCgGCTGCCGAGCTCGGCCCTGGgttttagagctaggccAACATGAGGATCACCCATGTCTGCAGggcctagcaagttaaaataaggctagtccg
CDKN2B-AS13	tGTGGAAAGGACGAAACACCgGGTGCCAAAGGGCGGCGCAGgttttagagctaggccAACATGAGGATCACCCATGTCTGCAGggcctagcaagttaaaataaggctagtccg
CDKN2B-AS14	tGTGGAAAGGACGAAACACCgGCGCCGCCCTTTGGCACCAGgttttagagctaggccAACATGAGGATCACCCATGTCTGCAGggcctagcaagttaaaataaggctagtccg
CDKN2B-AS15	tGTGGAAAGGACGAAACACCgGTCCCAGTCTGCAGTTAAGGgttttagagctaggccAACATGAGGATCACCCATGTCTGCAGggcctagcaagttaaaataaggctagtccg
CDR1 AS1	tGTGGAAAGGACGAAACACCgGCCAGTATTTAGGAGTTCCAgttttagagctaggccAACATGAGGATCACCCATGTCTGCAGggcctagcaagttaaaataaggctagtccg
CDR1 AS2	tGTGGAAAGGACGAAACACCgGCCTTGGATTTTGAAGACATgttttagagctaggccAACATGAGGATCACCCATGTCTGCAGggcctagcaagttaaaataaggctagtccg
CDR1 AS7	tGTGGAAAGGACGAAACACCgGTCTATTCATTCAGACATTGgttttagagctaggccAACATGAGGATCACCCATGTCTGCAGggcctagcaagttaaaataaggctagtccg
CDR1 AS8	tGTGGAAAGGACGAAACACCgGTATTTAAAGACTTGGGCATgttttagagctaggccAACATGAGGATCACCCATGTCTGCAGggcctagcaagttaaaataaggctagtccg
CDR1 AS9	tGTGGAAAGGACGAAACACCgGAATAGACCTCTTAATATCCgttttagagctaggccAACATGAGGATCACCCATGTCTGCAGggcctagcaagttaaaataaggctagtccg
CECR31	tGTGGAAAGGACGAAACACCgGAGGTTGTGCATGACCAAGGgttttagagctaggccAACATGAGGATCACCCATGTCTGCAGggcctagcaagttaaaataaggctagtccg
CECR32	tGTGGAAAGGACGAAACACCgTGGGGCTGAAATATTGTGAGgttttagagctaggccAACATGAGGATCACCCATGTCTGCAGggcctagcaagttaaaataaggctagtccg
CECR33	tGTGGAAAGGACGAAACACCgAGCTGGTTAATTGAGATGGGgttttagagctaggccAACATGAGGATCACCCATGTCTGCAGggcctagcaagttaaaataaggctagtccg
CECR34	tGTGGAAAGGACGAAACACCgGCTGTGGAGGAGGTCGGCTGgttttagagctaggccAACATGAGGATCACCCATGTCTGCAGggcctagcaagttaaaataaggctagtccg
CECR37	tGTGGAAAGGACGAAACACCgGTTCCACCTAGTGAAGAACCgttttagagctaggccAACATGAGGATCACCCATGTCTGCAGggcctagcaagttaaaataaggctagtccg
CISTR1	tGTGGAAAGGACGAAACACCgGGGTATGGGTAGAAGGCCAGgttttagagctaggccAACATGAGGATCACCCATGTCTGCAGggcctagcaagttaaaataaggctagtccg
CISTR2	tGTGGAAAGGACGAAACACCgGAGAGCTACAGCTGCCTTGGgttttagagctaggccAACATGAGGATCACCCATGTCTGCAGggcctagcaagttaaaataaggctagtccg
CISTR3	tGTGGAAAGGACGAAACACCgAGAGAGCTACAGCTGCCTTGgttttagagctaggccAACATGAGGATCACCCATGTCTGCAGggcctagcaagttaaaataaggctagtccg
CISTR4	tGTGGAAAGGACGAAACACCgAGGCTTGAGAGACTCAGGCGgttttagagctaggccAACATGAGGATCACCCATGTCTGCAGggcctagcaagttaaaataaggctagtccg
CISTR5	tGTGGAAAGGACGAAACACCgTGTTGGCGAGCACTCCCTAGgttttagagctaggccAACATGAGGATCACCCATGTCTGCAGggcctagcaagttaaaataaggctagtccg
CRNDE1	tGTGGAAAGGACGAAACACCgTGGCTTGTGGTGGCGGGAGGgttttagagctaggccAACATGAGGATCACCCATGTCTGCAGggcctagcaagttaaaataaggctagtccg
CRNDE2	tGTGGAAAGGACGAAACACCgGCGTCCGTGGCTTGTGGTGGgttttagagctaggccAACATGAGGATCACCCATGTCTGCAGggcctagcaagttaaaataaggctagtccg
CRNDE3	tGTGGAAAGGACGAAACACCgAGTGCGTCCGTGGCTTGTGGgttttagagctaggccAACATGAGGATCACCCATGTCTGCAGggcctagcaagttaaaataaggctagtccg
CRNDE4	tGTGGAAAGGACGAAACACCgGCACAGGTTTGGGCACGCCGgttttagagctaggccAACATGAGGATCACCCATGTCTGCAGggcctagcaagttaaaataaggctagtccg
CRNDE5	tGTGGAAAGGACGAAACACCgGTTATGCTTCGGCTTGCGTGgttttagagctaggccAACATGAGGATCACCCATGTCTGCAGggcctagcaagttaaaataaggctagtccg
CTBP1-AS21	tGTGGAAAGGACGAAACACCgGTAAATCAGGGCTCGGGTGGgttttagagctaggccAACATGAGGATCACCCATGTCTGCAGggcctagcaagttaaaataaggctagtccg
CTBP1-AS22	tGTGGAAAGGACGAAACACCgGGTAAATCAGGGCTCGGGTGgttttagagctaggccAACATGAGGATCACCCATGTCTGCAGggcctagcaagttaaaataaggctagtccg
CTBP1-AS23	tGTGGAAAGGACGAAACACCgGCGGCACATGGGACCCCGAGgttttagagctaggccAACATGAGGATCACCCATGTCTGCAGggcctagcaagttaaaataaggctagtccg
CTBP1-AS24	tGTGGAAAGGACGAAACACCgTGCCCCAGTGCGTCCCCAGGgttttagagctaggccAACATGAGGATCACCCATGTCTGCAGggcctagcaagttaaaataaggctagtccg
CTBP1-AS25	tGTGGAAAGGACGAAACACCgGGGGGAGCCCCGACTCCTGGgttttagagctaggccAACATGAGGATCACCCATGTCTGCAGggcctagcaagttaaaataaggctagtccg
CYP4A22-AS11	tGTGGAAAGGACGAAACACCgGGGACAAGCAGGAGCATGTGgttttagagctaggccAACATGAGGATCACCCATGTCTGCAGggcctagcaagttaaaataaggctagtccg
CYP4A22-AS12	tGTGGAAAGGACGAAACACCgGCAGGAGCATGTGTGGGATGgttttagagctaggccAACATGAGGATCACCCATGTCTGCAGggcctagcaagttaaaataaggctagtccg
CYP4A22-AS13	tGTGGAAAGGACGAAACACCgGCATGTGTGGGATGAGGATGgttttagagctaggccAACATGAGGATCACCCATGTCTGCAGggcctagcaagttaaaataaggctagtccg
CYP4A22-AS14	tGTGGAAAGGACGAAACACCgTGTGGGATGAGGATGCGGCGgttttagagctaggccAACATGAGGATCACCCATGTCTGCAGggcctagcaagttaaaataaggctagtccg
CYP4A22-AS15	tGTGGAAAGGACGAAACACCgCGACCTGGATGCCCATTGAGgttttagagctaggccAACATGAGGATCACCCATGTCTGCAGggcctagcaagttaaaataaggctagtccg
DANCR1	tGTGGAAAGGACGAAACACCgGAACACACACCGGATTAGTGgttttagagctaggccAACATGAGGATCACCCATGTCTGCAGggcctagcaagttaaaataaggctagtccg
DANCR2	tGTGGAAAGGACGAAACACCgGGATAAGCCATGTCTGCGCGgttttagagctaggccAACATGAGGATCACCCATGTCTGCAGggcctagcaagttaaaataaggctagtccg
DANCR3	tGTGGAAAGGACGAAACACCgGTGGCTCATGCAGTAGCACGgttttagagctaggccAACATGAGGATCACCCATGTCTGCAGggcctagcaagttaaaataaggctagtccg
DANCR4	tGTGGAAAGGACGAAACACCgGTCCGGGGCCGGCCTAGGTGgttttagagctaggccAACATGAGGATCACCCATGTCTGCAGggcctagcaagttaaaataaggctagtccg
DANCR5	tGTGGAAAGGACGAAACACCgCGCACAGCCAATCCCGGATGgttttagagctaggccAACATGAGGATCACCCATGTCTGCAGggcctagcaagttaaaataaggctagtccg
DAOA-AS11	tGTGGAAAGGACGAAACACCgGATTGGTGTAGGGTGTAATCgttttagagctaggccAACATGAGGATCACCCATGTCTGCAGggcctagcaagttaaaataaggctagtccg
DAOA-AS12	tGTGGAAAGGACGAAACACCgGCCATTCATGAAACTCACCAgttttagagctaggccAACATGAGGATCACCCATGTCTGCAGggcctagcaagttaaaataaggctagtccg
DAOA-AS13	tGTGGAAAGGACGAAACACCgTGCCATTCATGAAACTCACCgttttagagctaggccAACATGAGGATCACCCATGTCTGCAGggcctagcaagttaaaataaggctagtccg
DAOA-AS14	tGTGGAAAGGACGAAACACCgGTGGGAACTGAGACGTTATAgttttagagctaggccAACATGAGGATCACCCATGTCTGCAGggcctagcaagttaaaataaggctagtccg
DAOA-AS15	tGTGGAAAGGACGAAACACCgTGGCTCTACCACTCGCAAATgttttagagctaggccAACATGAGGATCACCCATGTCTGCAGggcctagcaagttaaaataaggctagtccg
DGCR51	tGTGGAAAGGACGAAACACCgGAAGCGAGTGGGTCGCGCAGgttttagagctaggccAACATGAGGATCACCCATGTCTGCAGggcctagcaagttaaaataaggctagtccg
DGCR52	tGTGGAAAGGACGAAACACCgGCTGGGGCCATTGAGGCCTGgttttagagctaggccAACATGAGGATCACCCATGTCTGCAGggcctagcaagttaaaataaggctagtccg
DGCR53	tGTGGAAAGGACGAAACACCgGCCGCCTCTTCAGGAATGCGgttttagagctaggccAACATGAGGATCACCCATGTCTGCAGggcctagcaagttaaaataaggctagtccg
DGCR54	tGTGGAAAGGACGAAACACCgCGGCTTTGTCTAGGGCCGGGgttttagagctaggccAACATGAGGATCACCCATGTCTGCAGggcctagcaagttaaaataaggctagtccg
DGCR55	tGTGGAAAGGACGAAACACCgAGCGTAGGCCGGGCAGCAGGgttttagagctaggccAACATGAGGATCACCCATGTCTGCAGggcctagcaagttaaaataaggctagtccg
DHFR ut1	tGTGGAAAGGACGAAACACCgGAGCGCTGTGGGTAGGGGTGgttttagagctaggccAACATGAGGATCACCCATGTCTGCAGggcctagcaagttaaaataaggctagtccg
DHFR ut2	tGTGGAAAGGACGAAACACCgGATTCCCCTTTTCTGCTGCGgttttagagctaggccAACATGAGGATCACCCATGTCTGCAGggcctagcaagttaaaataaggctagtccg
DHFR ut3	tGTGGAAAGGACGAAACACCgAGAGGATGGGGCCAGACTTGgttttagagctaggccAACATGAGGATCACCCATGTCTGCAGggcctagcaagttaaaataaggctagtccg
DHFR ut4	tGTGGAAAGGACGAAACACCgCGACTCCCGGCGAGAGGATGgttttagagctaggccAACATGAGGATCACCCATGTCTGCAGggcctagcaagttaaaataaggctagtccg
DHFR ut5	tGTGGAAAGGACGAAACACCgGGTGGCCGACTCCCGGCGAGgttttagagctaggccAACATGAGGATCACCCATGTCTGCAGggcctagcaagttaaaataaggctagtccg
DHRS4-AS11	tGTGGAAAGGACGAAACACCgGGTAAGGGGGAGGGGTTCCGgttttagagctaggccAACATGAGGATCACCCATGTCTGCAGggcctagcaagttaaaataaggctagtccg
DHRS4-AS12	tGTGGAAAGGACGAAACACCgGTAAGGGGGAGGGGTTCCGGgttttagagctaggccAACATGAGGATCACCCATGTCTGCAGggcctagcaagttaaaataaggctagtccg
DHRS4-AS14	tGTGGAAAGGACGAAACACCgGACGAGTAAGAAAGAAACCTgttttagagctaggccAACATGAGGATCACCCATGTCTGCAGggcctagcaagttaaaataaggctagtccg
DHRS4-AS15	tGTGGAAAGGACGAAACACCgTGGTCTTCCCAGACGCTAGGgttttagagctaggccAACATGAGGATCACCCATGTCTGCAGggcctagcaagttaaaataaggctagtccg
DHRS4-AS16	tGTGGAAAGGACGAAACACCgAGGACCAGGATAGACAAGAAgttttagagctaggccAACATGAGGATCACCCATGTCTGCAGggcctagcaagttaaaataaggctagtccg
Dio3os1	tGTGGAAAGGACGAAACACCgTGGAACGAGATGGGACGGGGgttttagagctaggccAACATGAGGATCACCCATGTCTGCAGggcctagcaagttaaaataaggctagtccg
Dio3os2	tGTGGAAAGGACGAAACACCgCGCTGGAACGAGATGGGACGgttttagagctaggccAACATGAGGATCACCCATGTCTGCAGggcctagcaagttaaaataaggctagtccg
Dio3os3	tGTGGAAAGGACGAAACACCgCGTCCCATCTCGTTCCAGCGgttttagagctaggccAACATGAGGATCACCCATGTCTGCAGggcctagcaagttaaaataaggctagtccg
Dio3os4	tGTGGAAAGGACGAAACACCgCGCCGCGGTTCCTGGGTCAGgttttagagctaggccAACATGAGGATCACCCATGTCTGCAGggcctagcaagttaaaataaggctagtccg
Dio3os5	tGTGGAAAGGACGAAACACCgGGCCGCTGACCCAGGAACCGgttttagagctaggccAACATGAGGATCACCCATGTCTGCAGggcctagcaagttaaaataaggctagtccg
DISC21	tGTGGAAAGGACGAAACACCgAGCAGACACTTTGGCTAAGGgttttagagctaggccAACATGAGGATCACCCATGTCTGCAGggcctagcaagttaaaataaggctagtccg
DISC22	tGTGGAAAGGACGAAACACCgAGGCTGATCTGAGAAAATTGgttttagagctaggccAACATGAGGATCACCCATGTCTGCAGggcctagcaagttaaaataaggctagtccg
DISC23	tGTGGAAAGGACGAAACACCgGCACATGGCCCTTTTCCTTGgttttagagctaggccAACATGAGGATCACCCATGTCTGCAGggcctagcaagttaaaataaggctagtccg
DISC24	tGTGGAAAGGACGAAACACCgGAGAGCTTCTTTCCCCAGGAgttttagagctaggccAACATGAGGATCACCCATGTCTGCAGggcctagcaagttaaaataaggctagtccg
DISC25	tGTGGAAAGGACGAAACACCgGGCTGATCTGAGAAAATTGAgttttagagctaggccAACATGAGGATCACCCATGTCTGCAGggcctagcaagttaaaataaggctagtccg
DLEU11	tGTGGAAAGGACGAAACACCgGCAACTTGGGCGTCTGCGAGgttttagagctaggccAACATGAGGATCACCCATGTCTGCAGggcctagcaagttaaaataaggctagtccg
DLEU12	tGTGGAAAGGACGAAACACCgGTGGGACCCGCAGGCAGTGGgttttagagctaggccAACATGAGGATCACCCATGTCTGCAGggcctagcaagttaaaataaggctagtccg
DLEU13	tGTGGAAAGGACGAAACACCgGTGGTGGGACCCGCAGGCAGgttttagagctaggccAACATGAGGATCACCCATGTCTGCAGggcctagcaagttaaaataaggctagtccg
DLEU14	tGTGGAAAGGACGAAACACCgCGGGACTCGGGAGGTGGCAGgttttagagctaggccAACATGAGGATCACCCATGTCTGCAGggcctagcaagttaaaataaggctagtccg
DLEU15	tGTGGAAAGGACGAAACACCgGCAGAGCGGGACTCGGGAGGgttttagagctaggccAACATGAGGATCACCCATGTCTGCAGggcctagcaagttaaaataaggctagtccg
DLEU21	tGTGGAAAGGACGAAACACCgGAGCCGGAGACGAGAGAGGGgttttagagctaggccAACATGAGGATCACCCATGTCTGCAGggcctagcaagttaaaataaggctagtccg
DLEU22	tGTGGAAAGGACGAAACACCgGACGAGAGAGGGCGGAAGTGgttttagagctaggccAACATGAGGATCACCCATGTCTGCAGggcctagcaagttaaaataaggctagtccg
DLEU23	tGTGGAAAGGACGAAACACCgCGACCTGTGGGAGTGCTGCGgttttagagctaggccAACATGAGGATCACCCATGTCTGCAGggcctagcaagttaaaataaggctagtccg
DLEU24	tGTGGAAAGGACGAAACACCgCGCGACCTGTGGGAGTGCTGgttttagagctaggccAACATGAGGATCACCCATGTCTGCAGggcctagcaagttaaaataaggctagtccg
DLEU25	tGTGGAAAGGACGAAACACCgCGCAGCACTCCCACAGGTCGgttttagagctaggccAACATGAGGATCACCCATGTCTGCAGggcctagcaagttaaaataaggctagtccg
DLG2-AS11	tGTGGAAAGGACGAAACACCgGTGCCTGGATTTGTCCTTTTgttttagagctaggccAACATGAGGATCACCCATGTCTGCAGggcctagcaagttaaaataaggctagtccg
DLG2-AS110	tGTGGAAAGGACGAAACACCgGGTCATTTGCAAAATGTAGTgttttagagctaggccAACATGAGGATCACCCATGTCTGCAGggcctagcaagttaaaataaggctagtccg
DLG2-AS111	tGTGGAAAGGACGAAACACCgAGAGATTTGAGATTGGACTTgttttagagctaggccAACATGAGGATCACCCATGTCTGCAGggcctagcaagttaaaataaggctagtccg
DLG2-AS12	tGTGGAAAGGACGAAACACCgGGTTGACTCATCTGAATACAgttttagagctaggccAACATGAGGATCACCCATGTCTGCAGggcctagcaagttaaaataaggctagtccg
DLG2-AS19	tGTGGAAAGGACGAAACACCgAGATGATGAAAGTTTTAGAGgttttagagctaggccAACATGAGGATCACCCATGTCTGCAGggcctagcaagttaaaataaggctagtccg
DLX6-AS11	tGTGGAAAGGACGAAACACCgTGGCAATATAAGAGGTGCTGgttttagagctaggccAACATGAGGATCACCCATGTCTGCAGggcctagcaagttaaaataaggctagtccg
DLX6-AS12	tGTGGAAAGGACGAAACACCgGCAGGGCTGATGTGTTTGCAgttttagagctaggccAACATGAGGATCACCCATGTCTGCAGggcctagcaagttaaaataaggctagtccg
DLX6-AS13	tGTGGAAAGGACGAAACACCgGCGATCAAATCAAACCCTGAgttttagagctaggccAACATGAGGATCACCCATGTCTGCAGggcctagcaagttaaaataaggctagtccg
DLX6-AS14	tGTGGAAAGGACGAAACACCgGTAATTTGCAAAGATGCGCCgttttagagctaggccAACATGAGGATCACCCATGTCTGCAGggcctagcaagttaaaataaggctagtccg
DLX6-AS15	tGTGGAAAGGACGAAACACCgGCTGGCAATATAAGAGGTGCgttttagagctaggccAACATGAGGATCACCCATGTCTGCAGggcctagcaagttaaaataaggctagtccg
DNM3OS1	tGTGGAAAGGACGAAACACCgGCCCACTTCCTGCCCAGTTGgttttagagctaggccAACATGAGGATCACCCATGTCTGCAGggcctagcaagttaaaataaggctagtccg
DNM3OS2	tGTGGAAAGGACGAAACACCgGATTCTAGCGGTCTCTCCAGgttttagagctaggccAACATGAGGATCACCCATGTCTGCAGggcctagcaagttaaaataaggctagtccg
DNM3OS4	tGTGGAAAGGACGAAACACCgGGTATTTCACTCGTCAAAAAgttttagagctaggccAACATGAGGATCACCCATGTCTGCAGggcctagcaagttaaaataaggctagtccg
DNM3OS5	tGTGGAAAGGACGAAACACCgTGCCACAGGAAAGCTCAAAAgttttagagctaggccAACATGAGGATCACCCATGTCTGCAGggcctagcaagttaaaataaggctagtccg
DNM3OS6	tGTGGAAAGGACGAAACACCgGAATCGCCTGCTCTCAGACAgttttagagctaggccAACATGAGGATCACCCATGTCTGCAGggcctagcaagttaaaataaggctagtccg
DQ7862271	tGTGGAAAGGACGAAACACCgGGGCTTCGCCCAGCATCAGGgttttagagctaggccAACATGAGGATCACCCATGTCTGCAGggcctagcaagttaaaataaggctagtccg
DQ7862272	tGTGGAAAGGACGAAACACCgGGGGCTTCGCCCAGCATCAGgttttagagctaggccAACATGAGGATCACCCATGTCTGCAGggcctagcaagttaaaataaggctagtccg
DQ7862273	tGTGGAAAGGACGAAACACCgGCTTTGCAGCTTCATCGCTGgttttagagctaggccAACATGAGGATCACCCATGTCTGCAGggcctagcaagttaaaataaggctagtccg
DQ7862274	tGTGGAAAGGACGAAACACCgGCTGTTTACTTCCTGAAAAGgttttagagctaggccAACATGAGGATCACCCATGTCTGCAGggcctagcaagttaaaataaggctagtccg
DQ7862275	tGTGGAAAGGACGAAACACCgGGTCTTTGGAGACAAGGCAGgttttagagctaggccAACATGAGGATCACCCATGTCTGCAGggcctagcaagttaaaataaggctagtccg
DSCAM-AS11	tGTGGAAAGGACGAAACACCgGGTAGAAACCATGTCAGATGgttttagagctaggccAACATGAGGATCACCCATGTCTGCAGggcctagcaagttaaaataaggctagtccg
DSCAM-AS12	tGTGGAAAGGACGAAACACCgAGTGGAGTGGGAGTGACACGgttttagagctaggccAACATGAGGATCACCCATGTCTGCAGggcctagcaagttaaaataaggctagtccg
DSCAM-AS14	tGTGGAAAGGACGAAACACCgGTGGAGTGGGAGTGACACGAgttttagagctaggccAACATGAGGATCACCCATGTCTGCAGggcctagcaagttaaaataaggctagtccg
DSCAM-AS15	tGTGGAAAGGACGAAACACCgGACAGTCTCAAAGATTCTCAgttttagagctaggccAACATGAGGATCACCCATGTCTGCAGggcctagcaagttaaaataaggctagtccg
DSCAM-AS16	tGTGGAAAGGACGAAACACCgAGATCTGGGGAAGTCATTTAgttttagagctaggccAACATGAGGATCACCCATGTCTGCAGggcctagcaagttaaaataaggctagtccg
EGO1	tGTGGAAAGGACGAAACACCgTGAATTCCAGGGGAAAAACGgttttagagctaggccAACATGAGGATCACCCATGTCTGCAGggcctagcaagttaaaataaggctagtccg
EGO2	tGTGGAAAGGACGAAACACCgGGGATCCAAGTGTGTACATGgttttagagctaggccAACATGAGGATCACCCATGTCTGCAGggcctagcaagttaaaataaggctagtccg
EGO3	tGTGGAAAGGACGAAACACCgGTCCCTCCCGTTACTCAGAGgttttagagctaggccAACATGAGGATCACCCATGTCTGCAGggcctagcaagttaaaataaggctagtccg
EGO7	tGTGGAAAGGACGAAACACCgCGAGGCTTGAAGACTTCAGAgttttagagctaggccAACATGAGGATCACCCATGTCTGCAGggcctagcaagttaaaataaggctagtccg
EGO8	tGTGGAAAGGACGAAACACCgGAAGACTTCAGAGGGTTTACgttttagagctaggccAACATGAGGATCACCCATGTCTGCAGggcctagcaagttaaaataaggctagtccg
Emx2os1	tGTGGAAAGGACGAAACACCgGACTGGCTCCTCTGCGACAGgttttagagctaggccAACATGAGGATCACCCATGTCTGCAGggcctagcaagttaaaataaggctagtccg
Emx2os2	tGTGGAAAGGACGAAACACCgGTGGGTCAAAGTTCCCCGAGgttttagagctaggccAACATGAGGATCACCCATGTCTGCAGggcctagcaagttaaaataaggctagtccg
Emx2os3	tGTGGAAAGGACGAAACACCgCGGGGAACTTTGACCCACGGgttttagagctaggccAACATGAGGATCACCCATGTCTGCAGggcctagcaagttaaaataaggctagtccg
Emx2os4	tGTGGAAAGGACGAAACACCgGACCCACGGTGGAAAGGCGGgttttagagctaggccAACATGAGGATCACCCATGTCTGCAGggcctagcaagttaaaataaggctagtccg
Emx2os5	tGTGGAAAGGACGAAACACCgAGCCCGCCGCCTTTCCACCGgttttagagctaggccAACATGAGGATCACCCATGTCTGCAGggcctagcaagttaaaataaggctagtccg
EPB41L4A-AS11	tGTGGAAAGGACGAAACACCgTGAGCCAGGCAAGGTTTCTGgttttagagctaggccAACATGAGGATCACCCATGTCTGCAGggcctagcaagttaaaataaggctagtccg
EPB41L4A-AS12	tGTGGAAAGGACGAAACACCgGAGTGCCTGGGAATCAGGTGgttttagagctaggccAACATGAGGATCACCCATGTCTGCAGggcctagcaagttaaaataaggctagtccg
EPB41L4A-AS15	tGTGGAAAGGACGAAACACCgGCAAAAGAGGGTCATGCCATgttttagagctaggccAACATGAGGATCACCCATGTCTGCAGggcctagcaagttaaaataaggctagtccg
EPB41L4A-AS16	tGTGGAAAGGACGAAACACCgGCCAGGAGGGCAGCAAAAGAgttttagagctaggccAACATGAGGATCACCCATGTCTGCAGggcctagcaagttaaaataaggctagtccg
EPB41L4A-AS17	tGTGGAAAGGACGAAACACCgGGCCACTGACCAAGTGAGCCgttttagagctaggccAACATGAGGATCACCCATGTCTGCAGggcctagcaagttaaaataaggctagtccg
ERIC1	tGTGGAAAGGACGAAACACCgGTGGCAGTGAAGGGTCCCCGgttttagagctaggccAACATGAGGATCACCCATGTCTGCAGggcctagcaagttaaaataaggctagtccg
ERIC2	tGTGGAAAGGACGAAACACCgGAAGACGCGGCTTCTCTGGGgttttagagctaggccAACATGAGGATCACCCATGTCTGCAGggcctagcaagttaaaataaggctagtccg
ERIC3	tGTGGAAAGGACGAAACACCgGAAGCCGCGTCTTCCCGACGgttttagagctaggccAACATGAGGATCACCCATGTCTGCAGggcctagcaagttaaaataaggctagtccg
ERIC4	tGTGGAAAGGACGAAACACCgGCCGCGTCTTCCCGACGGGGgttttagagctaggccAACATGAGGATCACCCATGTCTGCAGggcctagcaagttaaaataaggctagtccg
ERIC5	tGTGGAAAGGACGAAACACCgAGTTCAAGCTCCGGGCTGGGgttttagagctaggccAACATGAGGATCACCCATGTCTGCAGggcctagcaagttaaaataaggctagtccg
ESRG1	tGTGGAAAGGACGAAACACCgGTTTCATTCCTAGTGCTGTGgttttagagctaggccAACATGAGGATCACCCATGTCTGCAGggcctagcaagttaaaataaggctagtccg
ESRG2	tGTGGAAAGGACGAAACACCgAGAGAATACGAAGCTAAGTGgttttagagctaggccAACATGAGGATCACCCATGTCTGCAGggcctagcaagttaaaataaggctagtccg
ESRG3	tGTGGAAAGGACGAAACACCgGAGAATACGAAGCTAAGTGAgttttagagctaggccAACATGAGGATCACCCATGTCTGCAGggcctagcaagttaaaataaggctagtccg
ESRG4	tGTGGAAAGGACGAAACACCgGTATTCTCTTTGGGAATGTCgttttagagctaggccAACATGAGGATCACCCATGTCTGCAGggcctagcaagttaaaataaggctagtccg
ESRG9	tGTGGAAAGGACGAAACACCgAGAAGGTTTTTACTTACTGAgttttagagctaggccAACATGAGGATCACCCATGTCTGCAGggcctagcaagttaaaataaggctagtccg
Evf21	tGTGGAAAGGACGAAACACCgTGGCAATATAAGAGGTGCTGgttttagagctaggccAACATGAGGATCACCCATGTCTGCAGggcctagcaagttaaaataaggctagtccg
Evf22	tGTGGAAAGGACGAAACACCgGCGATCAAATCAAACCCTGAgttttagagctaggccAACATGAGGATCACCCATGTCTGCAGggcctagcaagttaaaataaggctagtccg
Evf23	tGTGGAAAGGACGAAACACCgGTAATTTGCAAAGATGCGCCgttttagagctaggccAACATGAGGATCACCCATGTCTGCAGggcctagcaagttaaaataaggctagtccg
Evf24	tGTGGAAAGGACGAAACACCgGCTGGCAATATAAGAGGTGCgttttagagctaggccAACATGAGGATCACCCATGTCTGCAGggcctagcaagttaaaataaggctagtccg
Evf25	tGTGGAAAGGACGAAACACCgGTAATAATTATATTGCAGGCgttttagagctaggccAACATGAGGATCACCCATGTCTGCAGggcctagcaagttaaaataaggctagtccg
FALEC1	tGTGGAAAGGACGAAACACCgTGAGCTGGACCCGAGGGTGGgttttagagctaggccAACATGAGGATCACCCATGTCTGCAGggcctagcaagttaaaataaggctagtccg
FALEC2	tGTGGAAAGGACGAAACACCgCGTCTCCGCTAGAACTGGAGgttttagagctaggccAACATGAGGATCACCCATGTCTGCAGggcctagcaagttaaaataaggctagtccg
FALEC3	tGTGGAAAGGACGAAACACCgCGTGGGTTTGGGAGCAACTGgttttagagctaggccAACATGAGGATCACCCATGTCTGCAGggcctagcaagttaaaataaggctagtccg
FALEC4	tGTGGAAAGGACGAAACACCgAGTAGCAGTTTCCAGTCCAGgttttagagctaggccAACATGAGGATCACCCATGTCTGCAGggcctagcaagttaaaataaggctagtccg
FALEC5	tGTGGAAAGGACGAAACACCgGACAGCCGGCGAAAGATCTGgttttagagctaggccAACATGAGGATCACCCATGTCTGCAGggcctagcaagttaaaataaggctagtccg
FENDRR1	tGTGGAAAGGACGAAACACCgCGTGTCAACGAGTGCATTAGgttttagagctaggccAACATGAGGATCACCCATGTCTGCAGggcctagcaagttaaaataaggctagtccg
FENDRR2	tGTGGAAAGGACGAAACACCgAGTGCGAACTTAAGCTCCTGgttttagagctaggccAACATGAGGATCACCCATGTCTGCAGggcctagcaagttaaaataaggctagtccg
FENDRR3	tGTGGAAAGGACGAAACACCgGTGGCGTGTGTACGCGTGAGgttttagagctaggccAACATGAGGATCACCCATGTCTGCAGggcctagcaagttaaaataaggctagtccg
FENDRR4	tGTGGAAAGGACGAAACACCgTGTGAGTTCAGATCCGAGCGgttttagagctaggccAACATGAGGATCACCCATGTCTGCAGggcctagcaagttaaaataaggctagtccg
FENDRR5	tGTGGAAAGGACGAAACACCgCGGGTTTTCAGTGTGTGTTGgttttagagctaggccAACATGAGGATCACCCATGTCTGCAGggcctagcaagttaaaataaggctagtccg
FMR1-AS11	tGTGGAAAGGACGAAACACCgGCTATTTTCAGGGTAGCTGTgttttagagctaggccAACATGAGGATCACCCATGTCTGCAGggcctagcaagttaaaataaggctagtccg
FMR1-AS12	tGTGGAAAGGACGAAACACCgGCTAATAAAGGCTATTTTCAgttttagagctaggccAACATGAGGATCACCCATGTCTGCAGggcctagcaagttaaaataaggctagtccg
FMR1-AS13	tGTGGAAAGGACGAAACACCgTGCTAATAAAGGCTATTTTCgttttagagctaggccAACATGAGGATCACCCATGTCTGCAGggcctagcaagttaaaataaggctagtccg
FMR1-AS14	tGTGGAAAGGACGAAACACCgGAGTCTTGTGTATTAGTAACgttttagagctaggccAACATGAGGATCACCCATGTCTGCAGggcctagcaagttaaaataaggctagtccg
FMR1-AS15	tGTGGAAAGGACGAAACACCgGGTTTCTTTCTTCACATTCAgttttagagctaggccAACATGAGGATCACCCATGTCTGCAGggcctagcaagttaaaataaggctagtccg
FOXCUT1	tGTGGAAAGGACGAAACACCgAGAGGGGGCCATGGGGAATGgttttagagctaggccAACATGAGGATCACCCATGTCTGCAGggcctagcaagttaaaataaggctagtccg
FOXCUT2	tGTGGAAAGGACGAAACACCgAGCTGCAAGAGGGGGCCATGgttttagagctaggccAACATGAGGATCACCCATGTCTGCAGggcctagcaagttaaaataaggctagtccg
FOXCUT3	tGTGGAAAGGACGAAACACCgGCCGAGCTAAGCTGCAAGAGgttttagagctaggccAACATGAGGATCACCCATGTCTGCAGggcctagcaagttaaaataaggctagtccg
FOXCUT4	tGTGGAAAGGACGAAACACCgGAGCCGAGCTAAGCTGCAAGgttttagagctaggccAACATGAGGATCACCCATGTCTGCAGggcctagcaagttaaaataaggctagtccg
FOXCUT5	tGTGGAAAGGACGAAACACCgAGCCCCCGAAACGCCCTTCGgttttagagctaggccAACATGAGGATCACCCATGTCTGCAGggcctagcaagttaaaataaggctagtccg
FTX1	tGTGGAAAGGACGAAACACCgTGGGCTAAGAATAATGGGAGgttttagagctaggccAACATGAGGATCACCCATGTCTGCAGggcctagcaagttaaaataaggctagtccg
FTX2	tGTGGAAAGGACGAAACACCgGACGAAAGAAGTATGGGCTGgttttagagctaggccAACATGAGGATCACCCATGTCTGCAGggcctagcaagttaaaataaggctagtccg
FTX3	tGTGGAAAGGACGAAACACCgTGAGGGAGGGATGATGGTGGgttttagagctaggccAACATGAGGATCACCCATGTCTGCAGggcctagcaagttaaaataaggctagtccg
FTX4	tGTGGAAAGGACGAAACACCgGGTGGAGGCCAGTGTGACCGgttttagagctaggccAACATGAGGATCACCCATGTCTGCAGggcctagcaagttaaaataaggctagtccg
FTX5	tGTGGAAAGGACGAAACACCgTGGAGGCCAGTGTGACCGAGgttttagagctaggccAACATGAGGATCACCCATGTCTGCAGggcctagcaagttaaaataaggctagtccg
GACAT11	tGTGGAAAGGACGAAACACCgTGAGAACAGTCTGATAGCCGgttttagagctaggccAACATGAGGATCACCCATGTCTGCAGggcctagcaagttaaaataaggctagtccg
GACAT12	tGTGGAAAGGACGAAACACCgAGCAAAACCACAGACCATCGgttttagagctaggccAACATGAGGATCACCCATGTCTGCAGggcctagcaagttaaaataaggctagtccg
GACAT14	tGTGGAAAGGACGAAACACCgGCCAGGATCTCAGTCTGAGCgttttagagctaggccAACATGAGGATCACCCATGTCTGCAGggcctagcaagttaaaataaggctagtccg
GACAT15	tGTGGAAAGGACGAAACACCgAGCATGGAAACGGACCCAACgttttagagctaggccAACATGAGGATCACCCATGTCTGCAGggcctagcaagttaaaataaggctagtccg
GACAT18	tGTGGAAAGGACGAAACACCgGCATATAGTCTTAAGAAGTAgttttagagctaggccAACATGAGGATCACCCATGTCTGCAGggcctagcaagttaaaataaggctagtccg
GACAT21	tGTGGAAAGGACGAAACACCgGTTTTTGGCTAGTGAGATTGgttttagagctaggccAACATGAGGATCACCCATGTCTGCAGggcctagcaagttaaaataaggctagtccg
GACAT22	tGTGGAAAGGACGAAACACCgGCCAACCAAACCCAGGGGTGgttttagagctaggccAACATGAGGATCACCCATGTCTGCAGggcctagcaagttaaaataaggctagtccg
GACAT23	tGTGGAAAGGACGAAACACCgAGGTTAGTAAACAACTCCAGgttttagagctaggccAACATGAGGATCACCCATGTCTGCAGggcctagcaagttaaaataaggctagtccg
GACAT26	tGTGGAAAGGACGAAACACCgGACAACGGAGTGAAGTTCAAgttttagagctaggccAACATGAGGATCACCCATGTCTGCAGggcctagcaagttaaaataaggctagtccg
GACAT27	tGTGGAAAGGACGAAACACCgGGTGAAGTCTGCAGTTCACAgttttagagctaggccAACATGAGGATCACCCATGTCTGCAGggcctagcaagttaaaataaggctagtccg
GACAT31	tGTGGAAAGGACGAAACACCgGCAGTCCTTAGACAGGTGTGgttttagagctaggccAACATGAGGATCACCCATGTCTGCAGggcctagcaagttaaaataaggctagtccg
GACAT32	tGTGGAAAGGACGAAACACCgAGGGACTGGGTACTTAAATTgttttagagctaggccAACATGAGGATCACCCATGTCTGCAGggcctagcaagttaaaataaggctagtccg
GACAT33	tGTGGAAAGGACGAAACACCgGCAAGGAGGTTTTTTTGAGAgttttagagctaggccAACATGAGGATCACCCATGTCTGCAGggcctagcaagttaaaataaggctagtccg
GACAT34	tGTGGAAAGGACGAAACACCgGCCTCTCAAGCAATGGCACAgttttagagctaggccAACATGAGGATCACCCATGTCTGCAGggcctagcaagttaaaataaggctagtccg
GACAT35	tGTGGAAAGGACGAAACACCgGGCTTCTGCCTCTCAAGCAAgttttagagctaggccAACATGAGGATCACCCATGTCTGCAGggcctagcaagttaaaataaggctagtccg
GAPLINC1	tGTGGAAAGGACGAAACACCgTGTGGTTACCAGCTGTAATGgttttagagctaggccAACATGAGGATCACCCATGTCTGCAGggcctagcaagttaaaataaggctagtccg
GAPLINC2	tGTGGAAAGGACGAAACACCgGGGAATAACACGTCCCATTAgttttagagctaggccAACATGAGGATCACCCATGTCTGCAGggcctagcaagttaaaataaggctagtccg
GAPLINC3	tGTGGAAAGGACGAAACACCgTGGGAATAACACGTCCCATTgttttagagctaggccAACATGAGGATCACCCATGTCTGCAGggcctagcaagttaaaataaggctagtccg
GAPLINC4	tGTGGAAAGGACGAAACACCgTGTAATGGGGCCCCCAGTCAgttttagagctaggccAACATGAGGATCACCCATGTCTGCAGggcctagcaagttaaaataaggctagtccg
GAPLINC5	tGTGGAAAGGACGAAACACCgGTAATGGGGCCCCCAGTCATgttttagagctaggccAACATGAGGATCACCCATGTCTGCAGggcctagcaagttaaaataaggctagtccg
GAS51	tGTGGAAAGGACGAAACACCgGTGACCCCGGTGCAGGGAAGgttttagagctaggccAACATGAGGATCACCCATGTCTGCAGggcctagcaagttaaaataaggctagtccg
GAS52	tGTGGAAAGGACGAAACACCgAGTGCCACTTCCCTGCACCGgttttagagctaggccAACATGAGGATCACCCATGTCTGCAGggcctagcaagttaaaataaggctagtccg
GAS53	tGTGGAAAGGACGAAACACCgGGTGCAGGGAAGTGGCACTGgttttagagctaggccAACATGAGGATCACCCATGTCTGCAGggcctagcaagttaaaataaggctagtccg
GAS54	tGTGGAAAGGACGAAACACCgAGGGAAGTGGCACTGGGGTGgttttagagctaggccAACATGAGGATCACCCATGTCTGCAGggcctagcaagttaaaataaggctagtccg
GAS55	tGTGGAAAGGACGAAACACCgGGAAGTGGCACTGGGGTGTGgttttagagctaggccAACATGAGGATCACCCATGTCTGCAGggcctagcaagttaaaataaggctagtccg
GATA3-AS11	tGTGGAAAGGACGAAACACCgGTCTACACTGAGCGTACTCGgttttagagctaggccAACATGAGGATCACCCATGTCTGCAGggcctagcaagttaaaataaggctagtccg
GATA3-AS12	tGTGGAAAGGACGAAACACCgAGTAAGTAGGGCTCCGGGCGgttttagagctaggccAACATGAGGATCACCCATGTCTGCAGggcctagcaagttaaaataaggctagtccg
GATA3-AS13	tGTGGAAAGGACGAAACACCgGGAGTAAGTAGGGCTCCGGGgttttagagctaggccAACATGAGGATCACCCATGTCTGCAGggcctagcaagttaaaataaggctagtccg
GATA3-AS14	tGTGGAAAGGACGAAACACCgGTTGGGGTCGGTGCAGACCGgttttagagctaggccAACATGAGGATCACCCATGTCTGCAGggcctagcaagttaaaataaggctagtccg
GATA3-AS15	tGTGGAAAGGACGAAACACCgGGAGTCCCGACCAGAGGCCGgttttagagctaggccAACATGAGGATCACCCATGTCTGCAGggcctagcaagttaaaataaggctagtccg
GDNF-AS11	tGTGGAAAGGACGAAACACCgAGACACCACGTCAACCGGCGgttttagagctaggccAACATGAGGATCACCCATGTCTGCAGggcctagcaagttaaaataaggctagtccg
GDNF-AS12	tGTGGAAAGGACGAAACACCgGGGAGTCCCGTGAAGACATGgttttagagctaggccAACATGAGGATCACCCATGTCTGCAGggcctagcaagttaaaataaggctagtccg
GDNF-AS13	tGTGGAAAGGACGAAACACCgGTCTTCTAGAGCCCGGGCTGgttttagagctaggccAACATGAGGATCACCCATGTCTGCAGggcctagcaagttaaaataaggctagtccg
GDNF-AS14	tGTGGAAAGGACGAAACACCgAGGAGGCCCTGGAGTTCCCGgttttagagctaggccAACATGAGGATCACCCATGTCTGCAGggcctagcaagttaaaataaggctagtccg
GDNF-AS15	tGTGGAAAGGACGAAACACCgAGGCCCTGGAGTTCCCGAGGgttttagagctaggccAACATGAGGATCACCCATGTCTGCAGggcctagcaagttaaaataaggctagtccg
GHET11	tGTGGAAAGGACGAAACACCgAGCCACTCAAGACAAACCGGgttttagagctaggccAACATGAGGATCACCCATGTCTGCAGggcctagcaagttaaaataaggctagtccg
GHET12	tGTGGAAAGGACGAAACACCgGAGCCACTCAAGACAAACCGgttttagagctaggccAACATGAGGATCACCCATGTCTGCAGggcctagcaagttaaaataaggctagtccg
GHET13	tGTGGAAAGGACGAAACACCgGGCTCTCTGGTACCTTGCGGgttttagagctaggccAACATGAGGATCACCCATGTCTGCAGggcctagcaagttaaaataaggctagtccg
GHET14	tGTGGAAAGGACGAAACACCgGGCGGCTCTCTGGTACCTTGgttttagagctaggccAACATGAGGATCACCCATGTCTGCAGggcctagcaagttaaaataaggctagtccg
GHET18	tGTGGAAAGGACGAAACACCgGGACTTATTGGCTGGTCCGAgttttagagctaggccAACATGAGGATCACCCATGTCTGCAGggcctagcaagttaaaataaggctagtccg
GHRLOS1	tGTGGAAAGGACGAAACACCgCGCCTTCCAAAAACACCTAGgttttagagctaggccAACATGAGGATCACCCATGTCTGCAGggcctagcaagttaaaataaggctagtccg
GHRLOS2	tGTGGAAAGGACGAAACACCgGCCAGTGACTTGTGTACCAGgttttagagctaggccAACATGAGGATCACCCATGTCTGCAGggcctagcaagttaaaataaggctagtccg
GHRLOS3	tGTGGAAAGGACGAAACACCgGTGCTGCAGATTGGCCCATGgttttagagctaggccAACATGAGGATCACCCATGTCTGCAGggcctagcaagttaaaataaggctagtccg
GHRLOS4	tGTGGAAAGGACGAAACACCgTGGCCCATGTGGGAAGTCGGgttttagagctaggccAACATGAGGATCACCCATGTCTGCAGggcctagcaagttaaaataaggctagtccg
GHRLOS5	tGTGGAAAGGACGAAACACCgGCCCATGTGGGAAGTCGGGGgttttagagctaggccAACATGAGGATCACCCATGTCTGCAGggcctagcaagttaaaataaggctagtccg
Gomafu1	tGTGGAAAGGACGAAACACCgGCTTCTGCGCCCCTGGTCCGgttttagagctaggccAACATGAGGATCACCCATGTCTGCAGggcctagcaagttaaaataaggctagtccg
Gomafu2	tGTGGAAAGGACGAAACACCgAGCTCAGGGCTGGAGAGGCGgttttagagctaggccAACATGAGGATCACCCATGTCTGCAGggcctagcaagttaaaataaggctagtccg
Gomafu3	tGTGGAAAGGACGAAACACCgGCGTTGCCATGACAGCGCCGgttttagagctaggccAACATGAGGATCACCCATGTCTGCAGggcctagcaagttaaaataaggctagtccg
Gomafu4	tGTGGAAAGGACGAAACACCgTGCCATGACAGCGCCGCGGGgttttagagctaggccAACATGAGGATCACCCATGTCTGCAGggcctagcaagttaaaataaggctagtccg
Gomafu5	tGTGGAAAGGACGAAACACCgGGCCAGCTAGCCCCTTTGTGgttttagagctaggccAACATGAGGATCACCCATGTCTGCAGggcctagcaagttaaaataaggctagtccg
GPR1-AS1	tGTGGAAAGGACGAAACACCgGCGCGTTTCCTTTCCTATTGgttttagagctaggccAACATGAGGATCACCCATGTCTGCAGggcctagcaagttaaaataaggctagtccg
GPR1-AS2	tGTGGAAAGGACGAAACACCgAGGGTTATCTAGGAGGGAGGgttttagagctaggccAACATGAGGATCACCCATGTCTGCAGggcctagcaagttaaaataaggctagtccg
GPR1-AS5	tGTGGAAAGGACGAAACACCgGGAGGTGTCCGCAATAGGAAgttttagagctaggccAACATGAGGATCACCCATGTCTGCAGggcctagcaagttaaaataaggctagtccg
GPR1-AS6	tGTGGAAAGGACGAAACACCgGTTTGGGAGGTGTCCGCAATgttttagagctaggccAACATGAGGATCACCCATGTCTGCAGggcctagcaagttaaaataaggctagtccg
GPR1-AS7	tGTGGAAAGGACGAAACACCgGGGCCAAAACAGGGTTATCTgttttagagctaggccAACATGAGGATCACCCATGTCTGCAGggcctagcaagttaaaataaggctagtccg
H191	tGTGGAAAGGACGAAACACCgCGCAAACCCCCTGGTGGGCGgttttagagctaggccAACATGAGGATCACCCATGTCTGCAGggcctagcaagttaaaataaggctagtccg
H192	tGTGGAAAGGACGAAACACCgCGCGCCCACCAGGGGGTTTGgttttagagctaggccAACATGAGGATCACCCATGTCTGCAGggcctagcaagttaaaataaggctagtccg
H193	tGTGGAAAGGACGAAACACCgTGAGGTCTGAGCCGTGATGGgttttagagctaggccAACATGAGGATCACCCATGTCTGCAGggcctagcaagttaaaataaggctagtccg
H194	tGTGGAAAGGACGAAACACCgTGGGGACTCGGATGGCACAGgttttagagctaggccAACATGAGGATCACCCATGTCTGCAGggcctagcaagttaaaataaggctagtccg
H195	tGTGGAAAGGACGAAACACCgAGACCACTGTCTCCCCTCAGgttttagagctaggccAACATGAGGATCACCCATGTCTGCAGggcctagcaagttaaaataaggctagtccg
HAGLR1	tGTGGAAAGGACGAAACACCgCGCGGACTTACCTTTCTTAGgttttagagctaggccAACATGAGGATCACCCATGTCTGCAGggcctagcaagttaaaataaggctagtccg
HAGLR2	tGTGGAAAGGACGAAACACCgAGGCGGGAGAGACGGACTTGgttttagagctaggccAACATGAGGATCACCCATGTCTGCAGggcctagcaagttaaaataaggctagtccg
HAGLR3	tGTGGAAAGGACGAAACACCgCGGTCTGGAAAGCACCAGGGgttttagagctaggccAACATGAGGATCACCCATGTCTGCAGggcctagcaagttaaaataaggctagtccg
HAGLR4	tGTGGAAAGGACGAAACACCgCGTAATCCACCTGGCCGCTGgttttagagctaggccAACATGAGGATCACCCATGTCTGCAGggcctagcaagttaaaataaggctagtccg
HAGLR5	tGTGGAAAGGACGAAACACCgGGCGGCTCTTTCCTCCTCAGgttttagagctaggccAACATGAGGATCACCCATGTCTGCAGggcctagcaagttaaaataaggctagtccg
HAR1A1	tGTGGAAAGGACGAAACACCgAGCTGTTTCTAGGGCCCCAGgttttagagctaggccAACATGAGGATCACCCATGTCTGCAGggcctagcaagttaaaataaggctagtccg
HAR1A2	tGTGGAAAGGACGAAACACCgTGCTGCACCTGAGCTCACTGgttttagagctaggccAACATGAGGATCACCCATGTCTGCAGggcctagcaagttaaaataaggctagtccg
HAR1A3	tGTGGAAAGGACGAAACACCgTGGTCCAGGGTGTCCACTGGgttttagagctaggccAACATGAGGATCACCCATGTCTGCAGggcctagcaagttaaaataaggctagtccg
HAR1A4	tGTGGAAAGGACGAAACACCgAGGGTGTCCACTGGGGGACGgttttagagctaggccAACATGAGGATCACCCATGTCTGCAGggcctagcaagttaaaataaggctagtccg
HAR1A5	tGTGGAAAGGACGAAACACCgGGAAGAAGCGTCTCTTCATGgttttagagctaggccAACATGAGGATCACCCATGTCTGCAGggcctagcaagttaaaataaggctagtccg
HAR1B1	tGTGGAAAGGACGAAACACCgCGGCCTGGGCTTTCAGGGCGgttttagagctaggccAACATGAGGATCACCCATGTCTGCAGggcctagcaagttaaaataaggctagtccg
HAR1B2	tGTGGAAAGGACGAAACACCgGGAGCCCCCGGGCTCTGCTGgttttagagctaggccAACATGAGGATCACCCATGTCTGCAGggcctagcaagttaaaataaggctagtccg
HAR1B3	tGTGGAAAGGACGAAACACCgAGGCCCTCAGCAGAGCCCGGgttttagagctaggccAACATGAGGATCACCCATGTCTGCAGggcctagcaagttaaaataaggctagtccg
HAR1B4	tGTGGAAAGGACGAAACACCgGAGGCCCTCAGCAGAGCCCGgttttagagctaggccAACATGAGGATCACCCATGTCTGCAGggcctagcaagttaaaataaggctagtccg
HAR1B5	tGTGGAAAGGACGAAACACCgCGCCTGAACCGAGGTCACCGgttttagagctaggccAACATGAGGATCACCCATGTCTGCAGggcctagcaagttaaaataaggctagtccg
HEIH1	tGTGGAAAGGACGAAACACCgGCGATTCTGGGGAGGGGAGGgttttagagctaggccAACATGAGGATCACCCATGTCTGCAGggcctagcaagttaaaataaggctagtccg
HEIH2	tGTGGAAAGGACGAAACACCgAGAGCCTGACCTGGTCACAGgttttagagctaggccAACATGAGGATCACCCATGTCTGCAGggcctagcaagttaaaataaggctagtccg
HEIH3	tGTGGAAAGGACGAAACACCgTGAGGGCCGAGGCCGAGCAGgttttagagctaggccAACATGAGGATCACCCATGTCTGCAGggcctagcaagttaaaataaggctagtccg
HEIH4	tGTGGAAAGGACGAAACACCgGCATGTGCACGTGGCAACTGgttttagagctaggccAACATGAGGATCACCCATGTCTGCAGggcctagcaagttaaaataaggctagtccg
HEIH5	tGTGGAAAGGACGAAACACCgGCACGTGGCAACTGAGGTCGgttttagagctaggccAACATGAGGATCACCCATGTCTGCAGggcctagcaagttaaaataaggctagtccg
Hotair1	tGTGGAAAGGACGAAACACCgAGACCGGGCCCTTTTGGGGGgttttagagctaggccAACATGAGGATCACCCATGTCTGCAGggcctagcaagttaaaataaggctagtccg
Hotair2	tGTGGAAAGGACGAAACACCgTGCAGACCGGGCCCTTTTGGgttttagagctaggccAACATGAGGATCACCCATGTCTGCAGggcctagcaagttaaaataaggctagtccg
Hotair3	tGTGGAAAGGACGAAACACCgCGGTCTGCAGGTTACAGCAGgttttagagctaggccAACATGAGGATCACCCATGTCTGCAGggcctagcaagttaaaataaggctagtccg
Hotair4	tGTGGAAAGGACGAAACACCgGGCAGCGCTTCTTGCGGGTGgttttagagctaggccAACATGAGGATCACCCATGTCTGCAGggcctagcaagttaaaataaggctagtccg
Hotair5	tGTGGAAAGGACGAAACACCgGCGCTTCTTGCGGGTGCGGGgttttagagctaggccAACATGAGGATCACCCATGTCTGCAGggcctagcaagttaaaataaggctagtccg
HOTAIRM11	tGTGGAAAGGACGAAACACCgAGCTTGGACCACAACTTGAGgttttagagctaggccAACATGAGGATCACCCATGTCTGCAGggcctagcaagttaaaataaggctagtccg
HOTAIRM12	tGTGGAAAGGACGAAACACCgGTCTGGTAGGTAGCCGGCTGgttttagagctaggccAACATGAGGATCACCCATGTCTGCAGggcctagcaagttaaaataaggctagtccg
HOTAIRM13	tGTGGAAAGGACGAAACACCgGACCGCTTCCTAGTGGGCAGgttttagagctaggccAACATGAGGATCACCCATGTCTGCAGggcctagcaagttaaaataaggctagtccg
HOTAIRM14	tGTGGAAAGGACGAAACACCgCGGCGACGACCGCTTCCTAGgttttagagctaggccAACATGAGGATCACCCATGTCTGCAGggcctagcaagttaaaataaggctagtccg
HOTAIRM15	tGTGGAAAGGACGAAACACCgGTCAGCGCCAACAGTTGCGGgttttagagctaggccAACATGAGGATCACCCATGTCTGCAGggcctagcaagttaaaataaggctagtccg
HOTTIP1	tGTGGAAAGGACGAAACACCgGAACATGGAAGGGGCGGCGGgttttagagctaggccAACATGAGGATCACCCATGTCTGCAGggcctagcaagttaaaataaggctagtccg
HOTTIP2	tGTGGAAAGGACGAAACACCgGCTCAACAAGAACATGGAAGgttttagagctaggccAACATGAGGATCACCCATGTCTGCAGggcctagcaagttaaaataaggctagtccg
HOTTIP3	tGTGGAAAGGACGAAACACCgCGACAACGGCGGCGGCCTGGgttttagagctaggccAACATGAGGATCACCCATGTCTGCAGggcctagcaagttaaaataaggctagtccg
HOTTIP4	tGTGGAAAGGACGAAACACCgGTCGTAGAGAAACATGACGGgttttagagctaggccAACATGAGGATCACCCATGTCTGCAGggcctagcaagttaaaataaggctagtccg
HOTTIP5	tGTGGAAAGGACGAAACACCgTGACGGTGGGCTCGATCCAGgttttagagctaggccAACATGAGGATCACCCATGTCTGCAGggcctagcaagttaaaataaggctagtccg
Hoxa11as1	tGTGGAAAGGACGAAACACCgGCCGCGGGGGTGCCATTTAGgttttagagctaggccAACATGAGGATCACCCATGTCTGCAGggcctagcaagttaaaataaggctagtccg
Hoxa11as2	tGTGGAAAGGACGAAACACCgGCCACTAAATGGCACCCCCGgttttagagctaggccAACATGAGGATCACCCATGTCTGCAGggcctagcaagttaaaataaggctagtccg
Hoxa11as3	tGTGGAAAGGACGAAACACCgGCGGGGGTGCCATTTAGTGGgttttagagctaggccAACATGAGGATCACCCATGTCTGCAGggcctagcaagttaaaataaggctagtccg
Hoxa11as4	tGTGGAAAGGACGAAACACCgTGTCATTGGGCGCGAAGACGgttttagagctaggccAACATGAGGATCACCCATGTCTGCAGggcctagcaagttaaaataaggctagtccg
Hoxa11as5	tGTGGAAAGGACGAAACACCgGGGCGCGAAGACGGGGTCTGgttttagagctaggccAACATGAGGATCACCCATGTCTGCAGggcctagcaagttaaaataaggctagtccg
HOXA3as1	tGTGGAAAGGACGAAACACCgGTCGTGCTATAAGGCTGATAgttttagagctaggccAACATGAGGATCACCCATGTCTGCAGggcctagcaagttaaaataaggctagtccg
HOXA3as2	tGTGGAAAGGACGAAACACCgTGGAATAGCTTTCAGAAGCAgttttagagctaggccAACATGAGGATCACCCATGTCTGCAGggcctagcaagttaaaataaggctagtccg
HOXA3as3	tGTGGAAAGGACGAAACACCgGTCCTCTTAGTTTGGGATGCgttttagagctaggccAACATGAGGATCACCCATGTCTGCAGggcctagcaagttaaaataaggctagtccg
HOXA3as5	tGTGGAAAGGACGAAACACCgTGATATTCAGTCGTGCTATAgttttagagctaggccAACATGAGGATCACCCATGTCTGCAGggcctagcaagttaaaataaggctagtccg
HOXA3as6	tGTGGAAAGGACGAAACACCgTGAGTTTGCTTTGTTCTTTCgttttagagctaggccAACATGAGGATCACCCATGTCTGCAGggcctagcaagttaaaataaggctagtccg
HOXA6as1	tGTGGAAAGGACGAAACACCgGGGACCCCCCACCACCCTTGgttttagagctaggccAACATGAGGATCACCCATGTCTGCAGggcctagcaagttaaaataaggctagtccg
HOXA6as2	tGTGGAAAGGACGAAACACCgGCTTCATACACCTGTCTTGGgttttagagctaggccAACATGAGGATCACCCATGTCTGCAGggcctagcaagttaaaataaggctagtccg
HOXA6as3	tGTGGAAAGGACGAAACACCgGGGCAGAAGTTGGCTAAGAGgttttagagctaggccAACATGAGGATCACCCATGTCTGCAGggcctagcaagttaaaataaggctagtccg
HOXA6as4	tGTGGAAAGGACGAAACACCgGGGCAGTTGAGTAGAAGCCGgttttagagctaggccAACATGAGGATCACCCATGTCTGCAGggcctagcaagttaaaataaggctagtccg
HOXA6as5	tGTGGAAAGGACGAAACACCgGGCAGTTGAGTAGAAGCCGGgttttagagctaggccAACATGAGGATCACCCATGTCTGCAGggcctagcaagttaaaataaggctagtccg
HTT-AS1	tGTGGAAAGGACGAAACACCgAGGTAAAAGCAGAACCTGAGgttttagagctaggccAACATGAGGATCACCCATGTCTGCAGggcctagcaagttaaaataaggctagtccg
HTT-AS2	tGTGGAAAGGACGAAACACCgTGGGACGCAAGGCGCCGTGGgttttagagctaggccAACATGAGGATCACCCATGTCTGCAGggcctagcaagttaaaataaggctagtccg
HTT-AS3	tGTGGAAAGGACGAAACACCgGTCTGGGACGCAAGGCGCCGgttttagagctaggccAACATGAGGATCACCCATGTCTGCAGggcctagcaagttaaaataaggctagtccg
HTT-AS4	tGTGGAAAGGACGAAACACCgGTCAATCATGCTGGCCGGCGgttttagagctaggccAACATGAGGATCACCCATGTCTGCAGggcctagcaagttaaaataaggctagtccg
HTT-AS5	tGTGGAAAGGACGAAACACCgTGATTGACAGCCCTAGCCTGgttttagagctaggccAACATGAGGATCACCCATGTCTGCAGggcctagcaagttaaaataaggctagtccg
HULC1	tGTGGAAAGGACGAAACACCgGATCAGATTCTGAGAGATAGgttttagagctaggccAACATGAGGATCACCCATGTCTGCAGggcctagcaagttaaaataaggctagtccg
HULC2	tGTGGAAAGGACGAAACACCgGATTCTGAGAGATAGAGGTAgttttagagctaggccAACATGAGGATCACCCATGTCTGCAGggcctagcaagttaaaataaggctagtccg
HULC3	tGTGGAAAGGACGAAACACCgAGTGTGCAGCATTTAGAGCTgttttagagctaggccAACATGAGGATCACCCATGTCTGCAGggcctagcaagttaaaataaggctagtccg
HULC4	tGTGGAAAGGACGAAACACCgGTGTGCAGCATTTAGAGCTTgttttagagctaggccAACATGAGGATCACCCATGTCTGCAGggcctagcaagttaaaataaggctagtccg
HULC5	tGTGGAAAGGACGAAACACCgAGAGCTTGGGTCAGAAAAGCgttttagagctaggccAACATGAGGATCACCCATGTCTGCAGggcctagcaagttaaaataaggctagtccg
HYMAI1	tGTGGAAAGGACGAAACACCgGGTTACCCCCTAAAGGTAGGgttttagagctaggccAACATGAGGATCACCCATGTCTGCAGggcctagcaagttaaaataaggctagtccg
HYMAI10	tGTGGAAAGGACGAAACACCgGGAATATGACTTGAAAATGAgttttagagctaggccAACATGAGGATCACCCATGTCTGCAGggcctagcaagttaaaataaggctagtccg
HYMAI11	tGTGGAAAGGACGAAACACCgGATAGAATTAAGACAACATCgttttagagctaggccAACATGAGGATCACCCATGTCTGCAGggcctagcaagttaaaataaggctagtccg
HYMAI2	tGTGGAAAGGACGAAACACCgGCCGAAAGTAACAGAACTAAgttttagagctaggccAACATGAGGATCACCCATGTCTGCAGggcctagcaagttaaaataaggctagtccg
HYMAI3	tGTGGAAAGGACGAAACACCgGAGGCAGGGTTACCCCCTAAgttttagagctaggccAACATGAGGATCACCCATGTCTGCAGggcctagcaagttaaaataaggctagtccg
IGF2-AS1	tGTGGAAAGGACGAAACACCgGCCAGGCTTGGAGCCTACGGgttttagagctaggccAACATGAGGATCACCCATGTCTGCAGggcctagcaagttaaaataaggctagtccg
IGF2-AS2	tGTGGAAAGGACGAAACACCgGTCTAAGTAGCTCGCCTTTGgttttagagctaggccAACATGAGGATCACCCATGTCTGCAGggcctagcaagttaaaataaggctagtccg
IGF2-AS3	tGTGGAAAGGACGAAACACCgAGACGCGAGTTCGGTCTCGGgttttagagctaggccAACATGAGGATCACCCATGTCTGCAGggcctagcaagttaaaataaggctagtccg
IGF2-AS4	tGTGGAAAGGACGAAACACCgGGGGCCACCACGATAATTTGgttttagagctaggccAACATGAGGATCACCCATGTCTGCAGggcctagcaagttaaaataaggctagtccg
IGF2-AS5	tGTGGAAAGGACGAAACACCgGGGCCACCACGATAATTTGGgttttagagctaggccAACATGAGGATCACCCATGTCTGCAGggcctagcaagttaaaataaggctagtccg
INXS1	tGTGGAAAGGACGAAACACCgGCAGAAAGTCGCACACTTTGgttttagagctaggccAACATGAGGATCACCCATGTCTGCAGggcctagcaagttaaaataaggctagtccg
INXS2	tGTGGAAAGGACGAAACACCgTGGCCATGCCCTAGTCTGAGgttttagagctaggccAACATGAGGATCACCCATGTCTGCAGggcctagcaagttaaaataaggctagtccg
INXS3	tGTGGAAAGGACGAAACACCgGATAGGACTGAGACCCCTTGgttttagagctaggccAACATGAGGATCACCCATGTCTGCAGggcctagcaagttaaaataaggctagtccg
INXS4	tGTGGAAAGGACGAAACACCgGGAACACAAGTATGGAATAGgttttagagctaggccAACATGAGGATCACCCATGTCTGCAGggcctagcaagttaaaataaggctagtccg
INXS6	tGTGGAAAGGACGAAACACCgTGCAGAAAGTCGCACACTTTgttttagagctaggccAACATGAGGATCACCCATGTCTGCAGggcctagcaagttaaaataaggctagtccg
IPW1	tGTGGAAAGGACGAAACACCgTGCCTGGAGTCCACACGCAGgttttagagctaggccAACATGAGGATCACCCATGTCTGCAGggcctagcaagttaaaataaggctagtccg
IPW5	tGTGGAAAGGACGAAACACCgGACCTCTGCGTGTGGACTCCgttttagagctaggccAACATGAGGATCACCCATGTCTGCAGggcctagcaagttaaaataaggctagtccg
IPW6	tGTGGAAAGGACGAAACACCgTGAGGGGTATATGGCATGCCgttttagagctaggccAACATGAGGATCACCCATGTCTGCAGggcctagcaagttaaaataaggctagtccg
IPW7	tGTGGAAAGGACGAAACACCgAGGCATGCCATATACCCCTCgttttagagctaggccAACATGAGGATCACCCATGTCTGCAGggcctagcaagttaaaataaggctagtccg
IPW8	tGTGGAAAGGACGAAACACCgGCCTATCACTAACTGTGTTAgttttagagctaggccAACATGAGGATCACCCATGTCTGCAGggcctagcaagttaaaataaggctagtccg
JADRR1	tGTGGAAAGGACGAAACACCgGAGGGAGCCCCTTATTTATGgttttagagctaggccAACATGAGGATCACCCATGTCTGCAGggcctagcaagttaaaataaggctagtccg
JADRR5	tGTGGAAAGGACGAAACACCgGCCTTTTCCGGCTTCCAGTCgttttagagctaggccAACATGAGGATCACCCATGTCTGCAGggcctagcaagttaaaataaggctagtccg
JADRR6	tGTGGAAAGGACGAAACACCgGGAAGCCGGAAAAGGCCTCTgttttagagctaggccAACATGAGGATCACCCATGTCTGCAGggcctagcaagttaaaataaggctagtccg
JADRR7	tGTGGAAAGGACGAAACACCgGAAGCCGGAAAAGGCCTCTTgttttagagctaggccAACATGAGGATCACCCATGTCTGCAGggcctagcaagttaaaataaggctagtccg
JADRR8	tGTGGAAAGGACGAAACACCgAGGGAGCCCCTTATTTATGAgttttagagctaggccAACATGAGGATCACCCATGTCTGCAGggcctagcaagttaaaataaggctagtccg
Jpx1	tGTGGAAAGGACGAAACACCgTGCAACAGGTCAGGAAACTGgttttagagctaggccAACATGAGGATCACCCATGTCTGCAGggcctagcaagttaaaataaggctagtccg
Jpx2	tGTGGAAAGGACGAAACACCgGCAACAGGTCAGGAAACTGGgttttagagctaggccAACATGAGGATCACCCATGTCTGCAGggcctagcaagttaaaataaggctagtccg
Jpx3	tGTGGAAAGGACGAAACACCgAGGGTCCACGGCAACGGCTGgttttagagctaggccAACATGAGGATCACCCATGTCTGCAGggcctagcaagttaaaataaggctagtccg
Jpx4	tGTGGAAAGGACGAAACACCgCGGCTGGTGCATGTTGCCGGgttttagagctaggccAACATGAGGATCACCCATGTCTGCAGggcctagcaagttaaaataaggctagtccg
Jpx5	tGTGGAAAGGACGAAACACCgGGAAAATTGGGTCACCTCTTgttttagagctaggccAACATGAGGATCACCCATGTCTGCAGggcctagcaagttaaaataaggctagtccg
KCNQ1DN1	tGTGGAAAGGACGAAACACCgGCGCCCAAGGCCCGTTCCCGgttttagagctaggccAACATGAGGATCACCCATGTCTGCAGggcctagcaagttaaaataaggctagtccg
KCNQ1DN2	tGTGGAAAGGACGAAACACCgCGTTCCCGTGGACAGGCGCGgttttagagctaggccAACATGAGGATCACCCATGTCTGCAGggcctagcaagttaaaataaggctagtccg
KCNQ1DN3	tGTGGAAAGGACGAAACACCgGCTGCAGCAGCCCCATTGTGgttttagagctaggccAACATGAGGATCACCCATGTCTGCAGggcctagcaagttaaaataaggctagtccg
KCNQ1DN4	tGTGGAAAGGACGAAACACCgGTCTCGCCGGCCTCACAATGgttttagagctaggccAACATGAGGATCACCCATGTCTGCAGggcctagcaagttaaaataaggctagtccg
KCNQ1DN5	tGTGGAAAGGACGAAACACCgGAGGCCGGCGAGACAATGGGgttttagagctaggccAACATGAGGATCACCCATGTCTGCAGggcctagcaagttaaaataaggctagtccg
Kcnq1ot11	tGTGGAAAGGACGAAACACCgGCCCACAGGCCTCCACACCGgttttagagctaggccAACATGAGGATCACCCATGTCTGCAGggcctagcaagttaaaataaggctagtccg
Kcnq1ot12	tGTGGAAAGGACGAAACACCgGCTGTGGGCCCTCGGTGTGGgttttagagctaggccAACATGAGGATCACCCATGTCTGCAGggcctagcaagttaaaataaggctagtccg
Kcnq1ot13	tGTGGAAAGGACGAAACACCgGCCGCACCCCGACACTGCTGgttttagagctaggccAACATGAGGATCACCCATGTCTGCAGggcctagcaagttaaaataaggctagtccg
Kcnq1ot14	tGTGGAAAGGACGAAACACCgGTGCGGCCGCTGTCCTCACGgttttagagctaggccAACATGAGGATCACCCATGTCTGCAGggcctagcaagttaaaataaggctagtccg
Kcnq1ot15	tGTGGAAAGGACGAAACACCgGGGTGACCGCGTGAGGACAGgttttagagctaggccAACATGAGGATCACCCATGTCTGCAGggcctagcaagttaaaataaggctagtccg
KDM5BAS11	tGTGGAAAGGACGAAACACCgTGATTATTTATTAACTGAGAgttttagagctaggccAACATGAGGATCACCCATGTCTGCAGggcctagcaagttaaaataaggctagtccg
KDM5BAS12	tGTGGAAAGGACGAAACACCgAGGGTCACTACCGGAAATGGgttttagagctaggccAACATGAGGATCACCCATGTCTGCAGggcctagcaagttaaaataaggctagtccg
KDM5BAS13	tGTGGAAAGGACGAAACACCgTGCTGGGAGCCAAACAGCTGgttttagagctaggccAACATGAGGATCACCCATGTCTGCAGggcctagcaagttaaaataaggctagtccg
KDM5BAS14	tGTGGAAAGGACGAAACACCgCGGTGTGACGTTAAGGGACGgttttagagctaggccAACATGAGGATCACCCATGTCTGCAGggcctagcaagttaaaataaggctagtccg
KDM5BAS15	tGTGGAAAGGACGAAACACCgTGTGACGTTAAGGGACGGGGgttttagagctaggccAACATGAGGATCACCCATGTCTGCAGggcctagcaagttaaaataaggctagtccg
KRASP11	tGTGGAAAGGACGAAACACCgGGCATGTGAAAGGTCTCCAGgttttagagctaggccAACATGAGGATCACCCATGTCTGCAGggcctagcaagttaaaataaggctagtccg
KRASP12	tGTGGAAAGGACGAAACACCgTGTGGCAATAAATAATGTCCgttttagagctaggccAACATGAGGATCACCCATGTCTGCAGggcctagcaagttaaaataaggctagtccg
KRASP13	tGTGGAAAGGACGAAACACCgGGGTCAAAATCATCCTTACTgttttagagctaggccAACATGAGGATCACCCATGTCTGCAGggcctagcaagttaaaataaggctagtccg
KRASP14	tGTGGAAAGGACGAAACACCgTGCATTCTTCATCATCTGTCgttttagagctaggccAACATGAGGATCACCCATGTCTGCAGggcctagcaagttaaaataaggctagtccg
KRASP16	tGTGGAAAGGACGAAACACCgTGTTTAACAGTGACCTAGTAgttttagagctaggccAACATGAGGATCACCCATGTCTGCAGggcctagcaagttaaaataaggctagtccg
LEIGC1	tGTGGAAAGGACGAAACACCgTGCTCCAAAAACAACATCCAgttttagagctaggccAACATGAGGATCACCCATGTCTGCAGggcctagcaagttaaaataaggctagtccg
LEIGC2	tGTGGAAAGGACGAAACACCgGTTGCTACAGGGCTCTGACCgttttagagctaggccAACATGAGGATCACCCATGTCTGCAGggcctagcaagttaaaataaggctagtccg
LEIGC3	tGTGGAAAGGACGAAACACCgGCCCTGTAGCAACTCAGAGTgttttagagctaggccAACATGAGGATCACCCATGTCTGCAGggcctagcaagttaaaataaggctagtccg
LEIGC4	tGTGGAAAGGACGAAACACCgGATTGCTTCCAGTGAAGATTgttttagagctaggccAACATGAGGATCACCCATGTCTGCAGggcctagcaagttaaaataaggctagtccg
LEIGC5	tGTGGAAAGGACGAAACACCgTGATTGCTTCCAGTGAAGATgttttagagctaggccAACATGAGGATCACCCATGTCTGCAGggcctagcaagttaaaataaggctagtccg
LINC000321	tGTGGAAAGGACGAAACACCgGACATGCATCATGTCTTTTCgttttagagctaggccAACATGAGGATCACCCATGTCTGCAGggcctagcaagttaaaataaggctagtccg
LINC000322	tGTGGAAAGGACGAAACACCgGGTATGGTAAGAATTGAAGAgttttagagctaggccAACATGAGGATCACCCATGTCTGCAGggcctagcaagttaaaataaggctagtccg
LINC000323	tGTGGAAAGGACGAAACACCgGATTGGAAGCACATCACAGCgttttagagctaggccAACATGAGGATCACCCATGTCTGCAGggcctagcaagttaaaataaggctagtccg
LINC000324	tGTGGAAAGGACGAAACACCgGTTCTCTCCATGATCCATGAgttttagagctaggccAACATGAGGATCACCCATGTCTGCAGggcctagcaagttaaaataaggctagtccg
LINC000325	tGTGGAAAGGACGAAACACCgAGTCTGACTATTCACCTTCAgttttagagctaggccAACATGAGGATCACCCATGTCTGCAGggcctagcaagttaaaataaggctagtccg
Lnc002371	tGTGGAAAGGACGAAACACCgGCGTGGCCAGTTGGGCATCGgttttagagctaggccAACATGAGGATCACCCATGTCTGCAGggcctagcaagttaaaataaggctagtccg
Lnc002372	tGTGGAAAGGACGAAACACCgCGGCTTTGGATCCTTGGAGGgttttagagctaggccAACATGAGGATCACCCATGTCTGCAGggcctagcaagttaaaataaggctagtccg
Lnc002373	tGTGGAAAGGACGAAACACCgGGCCGGCTTTGGATCCTTGGgttttagagctaggccAACATGAGGATCACCCATGTCTGCAGggcctagcaagttaaaataaggctagtccg
Lnc002374	tGTGGAAAGGACGAAACACCgGGGCTGTCCAATCGAGTCCGgttttagagctaggccAACATGAGGATCACCCATGTCTGCAGggcctagcaagttaaaataaggctagtccg
Lnc002375	tGTGGAAAGGACGAAACACCgGTGAGGGCGCGACCGCCTTGgttttagagctaggccAACATGAGGATCACCCATGTCTGCAGggcctagcaagttaaaataaggctagtccg
LINC002711	tGTGGAAAGGACGAAACACCgGCACCATGCTCAACTCTCCGgttttagagctaggccAACATGAGGATCACCCATGTCTGCAGggcctagcaagttaaaataaggctagtccg
LINC002712	tGTGGAAAGGACGAAACACCgAGAAGCGCAAAAGTACGGTGgttttagagctaggccAACATGAGGATCACCCATGTCTGCAGggcctagcaagttaaaataaggctagtccg
LINC002713	tGTGGAAAGGACGAAACACCgAGCGTAGTGACCGACGAGCGgttttagagctaggccAACATGAGGATCACCCATGTCTGCAGggcctagcaagttaaaataaggctagtccg
LINC002714	tGTGGAAAGGACGAAACACCgGCTGGAGTCCGAGAGCGCGGgttttagagctaggccAACATGAGGATCACCCATGTCTGCAGggcctagcaagttaaaataaggctagtccg
LINC002715	tGTGGAAAGGACGAAACACCgGTACATCATGGGTGCGCTGGgttttagagctaggccAACATGAGGATCACCCATGTCTGCAGggcctagcaagttaaaataaggctagtccg
LINC002991	tGTGGAAAGGACGAAACACCgAGGAGAGGAGATGTGAGAGGgttttagagctaggccAACATGAGGATCACCCATGTCTGCAGggcctagcaagttaaaataaggctagtccg
LINC002992	tGTGGAAAGGACGAAACACCgAGAGTGAAGTCCAGGGAGGGgttttagagctaggccAACATGAGGATCACCCATGTCTGCAGggcctagcaagttaaaataaggctagtccg
LINC002993	tGTGGAAAGGACGAAACACCgGGGAAGAGTGAAGTCCAGGGgttttagagctaggccAACATGAGGATCACCCATGTCTGCAGggcctagcaagttaaaataaggctagtccg
LINC002994	tGTGGAAAGGACGAAACACCgAGGCCCAAGGCCCACCCCTGgttttagagctaggccAACATGAGGATCACCCATGTCTGCAGggcctagcaagttaaaataaggctagtccg
LINC002995	tGTGGAAAGGACGAAACACCgGGGGGCTTGGGTACAAGGCGgttttagagctaggccAACATGAGGATCACCCATGTCTGCAGggcctagcaagttaaaataaggctagtccg
LINC003121	tGTGGAAAGGACGAAACACCgAGGATTTGTACTAAGAGTTGgttttagagctaggccAACATGAGGATCACCCATGTCTGCAGggcctagcaagttaaaataaggctagtccg
LINC003122	tGTGGAAAGGACGAAACACCgGCGCCTCTATTACCAGCCAGgttttagagctaggccAACATGAGGATCACCCATGTCTGCAGggcctagcaagttaaaataaggctagtccg
LINC003123	tGTGGAAAGGACGAAACACCgGCCTCTATTACCAGCCAGTGgttttagagctaggccAACATGAGGATCACCCATGTCTGCAGggcctagcaagttaaaataaggctagtccg
LINC003124	tGTGGAAAGGACGAAACACCgGCCCCACTGGCTGGTAATAGgttttagagctaggccAACATGAGGATCACCCATGTCTGCAGggcctagcaagttaaaataaggctagtccg
LINC003125	tGTGGAAAGGACGAAACACCgAGTGGGGCTTCCGCCTTAGGgttttagagctaggccAACATGAGGATCACCCATGTCTGCAGggcctagcaagttaaaataaggctagtccg
linc004671	tGTGGAAAGGACGAAACACCgAGAATTCCCGTCCAGCAATGgttttagagctaggccAACATGAGGATCACCCATGTCTGCAGggcctagcaagttaaaataaggctagtccg
linc004672	tGTGGAAAGGACGAAACACCgGAAATCGGCCCCAGGGTGTGgttttagagctaggccAACATGAGGATCACCCATGTCTGCAGggcctagcaagttaaaataaggctagtccg
linc004673	tGTGGAAAGGACGAAACACCgGTGCGTGAAAACGCTTCGAGgttttagagctaggccAACATGAGGATCACCCATGTCTGCAGggcctagcaagttaaaataaggctagtccg
linc004674	tGTGGAAAGGACGAAACACCgGCGTGAAAACGCTTCGAGAGgttttagagctaggccAACATGAGGATCACCCATGTCTGCAGggcctagcaagttaaaataaggctagtccg
linc004675	tGTGGAAAGGACGAAACACCgAGCCGCGGACACAAAAACCGgttttagagctaggccAACATGAGGATCACCCATGTCTGCAGggcctagcaagttaaaataaggctagtccg
LINC005381	tGTGGAAAGGACGAAACACCgGAGAATATCTTTGTAGGGGGgttttagagctaggccAACATGAGGATCACCCATGTCTGCAGggcctagcaagttaaaataaggctagtccg
LINC005382	tGTGGAAAGGACGAAACACCgAGAGAGAATATCTTTGTAGGgttttagagctaggccAACATGAGGATCACCCATGTCTGCAGggcctagcaagttaaaataaggctagtccg
LINC005383	tGTGGAAAGGACGAAACACCgAGGCTTCCCATCATGATAAGgttttagagctaggccAACATGAGGATCACCCATGTCTGCAGggcctagcaagttaaaataaggctagtccg
LINC005384	tGTGGAAAGGACGAAACACCgAGGGAGGGTAGTAAGATCAGgttttagagctaggccAACATGAGGATCACCCATGTCTGCAGggcctagcaagttaaaataaggctagtccg
LINC005385	tGTGGAAAGGACGAAACACCgGGCAGTAGAATGGAGACAAGgttttagagctaggccAACATGAGGATCACCCATGTCTGCAGggcctagcaagttaaaataaggctagtccg
LINC005681	tGTGGAAAGGACGAAACACCgCGTCTCCGCTAGAACTGGAGgttttagagctaggccAACATGAGGATCACCCATGTCTGCAGggcctagcaagttaaaataaggctagtccg
LINC005682	tGTGGAAAGGACGAAACACCgCGTGGGTTTGGGAGCAACTGgttttagagctaggccAACATGAGGATCACCCATGTCTGCAGggcctagcaagttaaaataaggctagtccg
LINC005683	tGTGGAAAGGACGAAACACCgAGTAGCAGTTTCCAGTCCAGgttttagagctaggccAACATGAGGATCACCCATGTCTGCAGggcctagcaagttaaaataaggctagtccg
LINC005684	tGTGGAAAGGACGAAACACCgGACAGCCGGCGAAAGATCTGgttttagagctaggccAACATGAGGATCACCCATGTCTGCAGggcctagcaagttaaaataaggctagtccg
LINC005685	tGTGGAAAGGACGAAACACCgCGCGTGCTGACGGACAGGTGgttttagagctaggccAACATGAGGATCACCCATGTCTGCAGggcctagcaagttaaaataaggctagtccg
LINC005701	tGTGGAAAGGACGAAACACCgAGGGAAGGATTACATATCTGgttttagagctaggccAACATGAGGATCACCCATGTCTGCAGggcctagcaagttaaaataaggctagtccg
LINC005702	tGTGGAAAGGACGAAACACCgGCTACACTAGCCGTTAACTGgttttagagctaggccAACATGAGGATCACCCATGTCTGCAGggcctagcaagttaaaataaggctagtccg
LINC005703	tGTGGAAAGGACGAAACACCgGTTGGTTTTTGGTTTCTGTGgttttagagctaggccAACATGAGGATCACCCATGTCTGCAGggcctagcaagttaaaataaggctagtccg
LINC005704	tGTGGAAAGGACGAAACACCgAGCCCGTGGTCAGGGAGCTGgttttagagctaggccAACATGAGGATCACCCATGTCTGCAGggcctagcaagttaaaataaggctagtccg
LINC005708	tGTGGAAAGGACGAAACACCgAGGGTGGACCTAAGAATCCCgttttagagctaggccAACATGAGGATCACCCATGTCTGCAGggcctagcaagttaaaataaggctagtccg
LINC009481	tGTGGAAAGGACGAAACACCgGGGTTCTTTGAGCTCCTGTGgttttagagctaggccAACATGAGGATCACCCATGTCTGCAGggcctagcaagttaaaataaggctagtccg
LINC009482	tGTGGAAAGGACGAAACACCgAGCCAGAATGTCACGGGAGGgttttagagctaggccAACATGAGGATCACCCATGTCTGCAGggcctagcaagttaaaataaggctagtccg
LINC009483	tGTGGAAAGGACGAAACACCgAGGAACTGATCTCCTTCTCAgttttagagctaggccAACATGAGGATCACCCATGTCTGCAGggcctagcaagttaaaataaggctagtccg
LINC009484	tGTGGAAAGGACGAAACACCgGGAACTGATCTCCTTCTCATgttttagagctaggccAACATGAGGATCACCCATGTCTGCAGggcctagcaagttaaaataaggctagtccg
LINC009485	tGTGGAAAGGACGAAACACCgAGCTCAAAGAACCCATGAGAgttttagagctaggccAACATGAGGATCACCCATGTCTGCAGggcctagcaagttaaaataaggctagtccg
LINC009511	tGTGGAAAGGACGAAACACCgGGGGTATGGTTTCCCTGCTGgttttagagctaggccAACATGAGGATCACCCATGTCTGCAGggcctagcaagttaaaataaggctagtccg
LINC009512	tGTGGAAAGGACGAAACACCgGAGCTGTGATTTGCTGGGAGgttttagagctaggccAACATGAGGATCACCCATGTCTGCAGggcctagcaagttaaaataaggctagtccg
LINC009513	tGTGGAAAGGACGAAACACCgGGAGGCCATCGCTCCTCTAGgttttagagctaggccAACATGAGGATCACCCATGTCTGCAGggcctagcaagttaaaataaggctagtccg
LINC009514	tGTGGAAAGGACGAAACACCgGGGACTCCCATCTCCCCTAGgttttagagctaggccAACATGAGGATCACCCATGTCTGCAGggcctagcaagttaaaataaggctagtccg
LINC009515	tGTGGAAAGGACGAAACACCgGCGGGATGAGAATAAAAGGGgttttagagctaggccAACATGAGGATCACCCATGTCTGCAGggcctagcaagttaaaataaggctagtccg
LINC009701	tGTGGAAAGGACGAAACACCgGTTTCTGTTTGCTAAGGTAGgttttagagctaggccAACATGAGGATCACCCATGTCTGCAGggcctagcaagttaaaataaggctagtccg
LINC009702	tGTGGAAAGGACGAAACACCgAGCAAATAAGTTCAGCCTTGgttttagagctaggccAACATGAGGATCACCCATGTCTGCAGggcctagcaagttaaaataaggctagtccg
LINC009703	tGTGGAAAGGACGAAACACCgGGTAGAGGATCGTATAAGATgttttagagctaggccAACATGAGGATCACCCATGTCTGCAGggcctagcaagttaaaataaggctagtccg
LINC009704	tGTGGAAAGGACGAAACACCgAGGTAATAGGTGGAGCCTCAgttttagagctaggccAACATGAGGATCACCCATGTCTGCAGggcctagcaagttaaaataaggctagtccg
LINC009705	tGTGGAAAGGACGAAACACCgGCTGGCTGTTAAACAATCAAgttttagagctaggccAACATGAGGATCACCCATGTCTGCAGggcctagcaagttaaaataaggctagtccg
linc-MAF-41	tGTGGAAAGGACGAAACACCgGTGGCAGGTGAGGACGATGGgttttagagctaggccAACATGAGGATCACCCATGTCTGCAGggcctagcaagttaaaataaggctagtccg
linc-MAF-42	tGTGGAAAGGACGAAACACCgGGTGGCAGGTGAGGACGATGgttttagagctaggccAACATGAGGATCACCCATGTCTGCAGggcctagcaagttaaaataaggctagtccg
linc-MAF-44	tGTGGAAAGGACGAAACACCgGTTTAGGGTGGTCTTTGACCgttttagagctaggccAACATGAGGATCACCCATGTCTGCAGggcctagcaagttaaaataaggctagtccg
linc-MAF-45	tGTGGAAAGGACGAAACACCgAGGGTGGTCTTTGACCAGGAgttttagagctaggccAACATGAGGATCACCCATGTCTGCAGggcctagcaagttaaaataaggctagtccg
linc-MAF-46	tGTGGAAAGGACGAAACACCgTGTATAAGGCAGAAGATGGCgttttagagctaggccAACATGAGGATCACCCATGTCTGCAGggcctagcaagttaaaataaggctagtccg
LINCMD11	tGTGGAAAGGACGAAACACCgGCTATGTCACTGGCAGGAGGgttttagagctaggccAACATGAGGATCACCCATGTCTGCAGggcctagcaagttaaaataaggctagtccg
LINCMD12	tGTGGAAAGGACGAAACACCgGAATGCACACCAAGGAGGAGgttttagagctaggccAACATGAGGATCACCCATGTCTGCAGggcctagcaagttaaaataaggctagtccg
LINCMD13	tGTGGAAAGGACGAAACACCgGTAAAAGCCCACAATGATGGgttttagagctaggccAACATGAGGATCACCCATGTCTGCAGggcctagcaagttaaaataaggctagtccg
LINCMD15	tGTGGAAAGGACGAAACACCgAGTCCTGATTTCAGACCAATgttttagagctaggccAACATGAGGATCACCCATGTCTGCAGggcctagcaagttaaaataaggctagtccg
LINCMD16	tGTGGAAAGGACGAAACACCgGGGGGCAGAGGGCAGCCCATgttttagagctaggccAACATGAGGATCACCCATGTCTGCAGggcctagcaagttaaaataaggctagtccg
LINC-PINT1	tGTGGAAAGGACGAAACACCgGTAGCTTGGGGTCAACTTCGgttttagagctaggccAACATGAGGATCACCCATGTCTGCAGggcctagcaagttaaaataaggctagtccg
LINC-PINT2	tGTGGAAAGGACGAAACACCgAGGGGGGTAAGGTGGGGCGGgttttagagctaggccAACATGAGGATCACCCATGTCTGCAGggcctagcaagttaaaataaggctagtccg
LINC-PINT3	tGTGGAAAGGACGAAACACCgCGCAGGGGGGTAAGGTGGGGgttttagagctaggccAACATGAGGATCACCCATGTCTGCAGggcctagcaagttaaaataaggctagtccg
LINC-PINT4	tGTGGAAAGGACGAAACACCgGCGCGCAGGGGGGTAAGGTGgttttagagctaggccAACATGAGGATCACCCATGTCTGCAGggcctagcaagttaaaataaggctagtccg
LINC-PINT5	tGTGGAAAGGACGAAACACCgGAGCGCGCAGGGGGGTAAGGgttttagagctaggccAACATGAGGATCACCCATGTCTGCAGggcctagcaagttaaaataaggctagtccg
lincRNA-SFMBT21	tGTGGAAAGGACGAAACACCgGTGAGATCTGCTAGGTATTGgttttagagctaggccAACATGAGGATCACCCATGTCTGCAGggcctagcaagttaaaataaggctagtccg
lincRNA-SFMBT22	tGTGGAAAGGACGAAACACCgGTATTGGGGTGCAGGCATCGgttttagagctaggccAACATGAGGATCACCCATGTCTGCAGggcctagcaagttaaaataaggctagtccg
lincRNA-SFMBT23	tGTGGAAAGGACGAAACACCgTGTGAGATCTGCTAGGTATTgttttagagctaggccAACATGAGGATCACCCATGTCTGCAGggcctagcaagttaaaataaggctagtccg
lincRNA-SFMBT24	tGTGGAAAGGACGAAACACCgGGTATTGGGGTGCAGGCATCgttttagagctaggccAACATGAGGATCACCCATGTCTGCAGggcctagcaagttaaaataaggctagtccg
lincRNA-SFMBT25	tGTGGAAAGGACGAAACACCgTGGGGTGAGCAGTTAGTTAAgttttagagctaggccAACATGAGGATCACCCATGTCTGCAGggcctagcaagttaaaataaggctagtccg
Linc-RoR1	tGTGGAAAGGACGAAACACCgAGATGGTGCCTGGAAAATAGgttttagagctaggccAACATGAGGATCACCCATGTCTGCAGggcctagcaagttaaaataaggctagtccg
Linc-RoR2	tGTGGAAAGGACGAAACACCgTGGGGGAACAAGATGGTGCCgttttagagctaggccAACATGAGGATCACCCATGTCTGCAGggcctagcaagttaaaataaggctagtccg
Linc-RoR3	tGTGGAAAGGACGAAACACCgGCACCATCTTGTTCCCCCAAgttttagagctaggccAACATGAGGATCACCCATGTCTGCAGggcctagcaagttaaaataaggctagtccg
Linc-RoR4	tGTGGAAAGGACGAAACACCgGTTTAAGGAGAAAGCCCCTTgttttagagctaggccAACATGAGGATCACCCATGTCTGCAGggcctagcaagttaaaataaggctagtccg
Linc-RoR5	tGTGGAAAGGACGAAACACCgGGCTACTTTCTCCTTTTGCCgttttagagctaggccAACATGAGGATCACCCATGTCTGCAGggcctagcaagttaaaataaggctagtccg
Lnc-DC1	tGTGGAAAGGACGAAACACCgAGGACCCAGGGTACACAGGGgttttagagctaggccAACATGAGGATCACCCATGTCTGCAGggcctagcaagttaaaataaggctagtccg
Lnc-DC2	tGTGGAAAGGACGAAACACCgGAGCTGGAATGCAAGGCCAGgttttagagctaggccAACATGAGGATCACCCATGTCTGCAGggcctagcaagttaaaataaggctagtccg
Lnc-DC5	tGTGGAAAGGACGAAACACCgGCTGTGAGTGACTGAGAAAAgttttagagctaggccAACATGAGGATCACCCATGTCTGCAGggcctagcaagttaaaataaggctagtccg
Lnc-DC6	tGTGGAAAGGACGAAACACCgGTCAGAGGAGGGCGTTCCCTgttttagagctaggccAACATGAGGATCACCCATGTCTGCAGggcctagcaagttaaaataaggctagtccg
Lnc-DC7	tGTGGAAAGGACGAAACACCgAGGTAATGTAGAAGGACCCAgttttagagctaggccAACATGAGGATCACCCATGTCTGCAGggcctagcaagttaaaataaggctagtccg
lncRNA-BGL31	tGTGGAAAGGACGAAACACCgGCAGAAAGTGTTTCTGAAAGgttttagagctaggccAACATGAGGATCACCCATGTCTGCAGggcctagcaagttaaaataaggctagtccg
lncRNA-BGL32	tGTGGAAAGGACGAAACACCgGTGGGTTGTGACTCCAGGGGgttttagagctaggccAACATGAGGATCACCCATGTCTGCAGggcctagcaagttaaaataaggctagtccg
lncRNA-BGL33	tGTGGAAAGGACGAAACACCgGGGTTGTGACTCCAGGGGTGgttttagagctaggccAACATGAGGATCACCCATGTCTGCAGggcctagcaagttaaaataaggctagtccg
lncRNA-BGL34	tGTGGAAAGGACGAAACACCgAGTTTCTGATAGAATCCAGGgttttagagctaggccAACATGAGGATCACCCATGTCTGCAGggcctagcaagttaaaataaggctagtccg
lncRNA-BGL35	tGTGGAAAGGACGAAACACCgGTCAGCATTCAGGTTATTAGgttttagagctaggccAACATGAGGATCACCCATGTCTGCAGggcctagcaagttaaaataaggctagtccg
lncRNA-CIR1	tGTGGAAAGGACGAAACACCgGCATCTACCTTTTCTACCTGgttttagagctaggccAACATGAGGATCACCCATGTCTGCAGggcctagcaagttaaaataaggctagtccg
lncRNA-CIR2	tGTGGAAAGGACGAAACACCgGAGCTCTGCCACTAGCTATGgttttagagctaggccAACATGAGGATCACCCATGTCTGCAGggcctagcaagttaaaataaggctagtccg
lncRNA-CIR3	tGTGGAAAGGACGAAACACCgTGCGGCAACCTCATAGCTAGgttttagagctaggccAACATGAGGATCACCCATGTCTGCAGggcctagcaagttaaaataaggctagtccg
lncRNA-CIR4	tGTGGAAAGGACGAAACACCgAGCCCAGTAGACAGAGGAGGgttttagagctaggccAACATGAGGATCACCCATGTCTGCAGggcctagcaagttaaaataaggctagtccg
lncRNA-CIR5	tGTGGAAAGGACGAAACACCgGGAGGCAGGAAATGTTTCTGgttttagagctaggccAACATGAGGATCACCCATGTCTGCAGggcctagcaagttaaaataaggctagtccg
lncUSMycn1	tGTGGAAAGGACGAAACACCgAGGCCTTGTCCCCTCAGTGGgttttagagctaggccAACATGAGGATCACCCATGTCTGCAGggcctagcaagttaaaataaggctagtccg
lncUSMycn2	tGTGGAAAGGACGAAACACCgTGGCAGGTGCCCCCACTGAGgttttagagctaggccAACATGAGGATCACCCATGTCTGCAGggcctagcaagttaaaataaggctagtccg
lncUSMycn3	tGTGGAAAGGACGAAACACCgGTGCCCCCACTGAGGGGACAgttttagagctaggccAACATGAGGATCACCCATGTCTGCAGggcctagcaagttaaaataaggctagtccg
lncUSMycn4	tGTGGAAAGGACGAAACACCgGGACATATCCTTTTCGGGGGgttttagagctaggccAACATGAGGATCACCCATGTCTGCAGggcctagcaagttaaaataaggctagtccg
lncUSMycn5	tGTGGAAAGGACGAAACACCgGGCTGAAGGACCCCTTGCTGgttttagagctaggccAACATGAGGATCACCCATGTCTGCAGggcctagcaagttaaaataaggctagtccg
LOC1008877551	tGTGGAAAGGACGAAACACCgGACCTCACACAGCTGGGAAGgttttagagctaggccAACATGAGGATCACCCATGTCTGCAGggcctagcaagttaaaataaggctagtccg
LOC1008877552	tGTGGAAAGGACGAAACACCgGCTCTTGTCGCTCAGAGCGAgttttagagctaggccAACATGAGGATCACCCATGTCTGCAGggcctagcaagttaaaataaggctagtccg
LOC1008877553	tGTGGAAAGGACGAAACACCgAGAAAAACACCAGGTGCGGCgttttagagctaggccAACATGAGGATCACCCATGTCTGCAGggcctagcaagttaaaataaggctagtccg
LOC1008877554	tGTGGAAAGGACGAAACACCgGAGCAAGACCTCACACAGCTgttttagagctaggccAACATGAGGATCACCCATGTCTGCAGggcctagcaagttaaaataaggctagtccg
LOC1008877555	tGTGGAAAGGACGAAACACCgTGAGCAAGACCTCACACAGCgttttagagctaggccAACATGAGGATCACCCATGTCTGCAGggcctagcaagttaaaataaggctagtccg
Loc2851941	tGTGGAAAGGACGAAACACCgCGCGAGCTGAATTAGGCTAGgttttagagctaggccAACATGAGGATCACCCATGTCTGCAGggcctagcaagttaaaataaggctagtccg
Loc2851942	tGTGGAAAGGACGAAACACCgGCTGGGACAGTAACAGGAACgttttagagctaggccAACATGAGGATCACCCATGTCTGCAGggcctagcaagttaaaataaggctagtccg
Loc2851943	tGTGGAAAGGACGAAACACCgGTATGGTCTTCATTCAGCCAgttttagagctaggccAACATGAGGATCACCCATGTCTGCAGggcctagcaagttaaaataaggctagtccg
Loc2851944	tGTGGAAAGGACGAAACACCgGAGTAGGGGCTGCCTTCTATgttttagagctaggccAACATGAGGATCACCCATGTCTGCAGggcctagcaagttaaaataaggctagtccg
Loc2851945	tGTGGAAAGGACGAAACACCgGAAATCATTTGTGACCTCACgttttagagctaggccAACATGAGGATCACCCATGTCTGCAGggcctagcaagttaaaataaggctagtccg
LOC3890231	tGTGGAAAGGACGAAACACCgCGGAATCGGCGGAAGGGACGgttttagagctaggccAACATGAGGATCACCCATGTCTGCAGggcctagcaagttaaaataaggctagtccg
LOC3890232	tGTGGAAAGGACGAAACACCgGGAAGAAGAGCGGCACCGGGgttttagagctaggccAACATGAGGATCACCCATGTCTGCAGggcctagcaagttaaaataaggctagtccg
LOC3890233	tGTGGAAAGGACGAAACACCgGAGGGAGGGACCCTACGACGgttttagagctaggccAACATGAGGATCACCCATGTCTGCAGggcctagcaagttaaaataaggctagtccg
LOC3890234	tGTGGAAAGGACGAAACACCgGGGAGTCAGAGGGTCTGCGGgttttagagctaggccAACATGAGGATCACCCATGTCTGCAGggcctagcaagttaaaataaggctagtccg
LOC3890235	tGTGGAAAGGACGAAACACCgGCGGGGAGTCAGAGGGTCTGgttttagagctaggccAACATGAGGATCACCCATGTCTGCAGggcctagcaagttaaaataaggctagtccg
LSINCT51	tGTGGAAAGGACGAAACACCgTGGACGTGGATACCTTTTGGgttttagagctaggccAACATGAGGATCACCCATGTCTGCAGggcctagcaagttaaaataaggctagtccg
LSINCT52	tGTGGAAAGGACGAAACACCgAGAGGGCATCACACAGATGGgttttagagctaggccAACATGAGGATCACCCATGTCTGCAGggcctagcaagttaaaataaggctagtccg
LSINCT53	tGTGGAAAGGACGAAACACCgGATTCCAAGCAACAGGGCTGgttttagagctaggccAACATGAGGATCACCCATGTCTGCAGggcctagcaagttaaaataaggctagtccg
LSINCT54	tGTGGAAAGGACGAAACACCgAGAATATTTCAAACCATCGGgttttagagctaggccAACATGAGGATCACCCATGTCTGCAGggcctagcaagttaaaataaggctagtccg
LSINCT55	tGTGGAAAGGACGAAACACCgGTTGGAAACATTTTTCCCAGgttttagagctaggccAACATGAGGATCACCCATGTCTGCAGggcctagcaagttaaaataaggctagtccg
LUCAT11	tGTGGAAAGGACGAAACACCgTGCCAGCCCATCAACCAGGGgttttagagctaggccAACATGAGGATCACCCATGTCTGCAGggcctagcaagttaaaataaggctagtccg
LUCAT12	tGTGGAAAGGACGAAACACCgGATTCTCTACACTTGGAGCAgttttagagctaggccAACATGAGGATCACCCATGTCTGCAGggcctagcaagttaaaataaggctagtccg
LUCAT13	tGTGGAAAGGACGAAACACCgGACGGCTGAAAATTGCTGACgttttagagctaggccAACATGAGGATCACCCATGTCTGCAGggcctagcaagttaaaataaggctagtccg
LUCAT14	tGTGGAAAGGACGAAACACCgGCAAGTCACAGTTACTAATCgttttagagctaggccAACATGAGGATCACCCATGTCTGCAGggcctagcaagttaaaataaggctagtccg
LUCAT15	tGTGGAAAGGACGAAACACCgGTAACTGTGACTTGCCACCCgttttagagctaggccAACATGAGGATCACCCATGTCTGCAGggcctagcaagttaaaataaggctagtccg
LUNAR11	tGTGGAAAGGACGAAACACCgGGCGGCTTTTGAGGAGGCTGgttttagagctaggccAACATGAGGATCACCCATGTCTGCAGggcctagcaagttaaaataaggctagtccg
LUNAR118	tGTGGAAAGGACGAAACACCgAGAGAAATAGTAAATTCTCCgttttagagctaggccAACATGAGGATCACCCATGTCTGCAGggcctagcaagttaaaataaggctagtccg
LUNAR16	tGTGGAAAGGACGAAACACCgTGGTAGCTGGGAAGACTGTTgttttagagctaggccAACATGAGGATCACCCATGTCTGCAGggcctagcaagttaaaataaggctagtccg
LUNAR17	tGTGGAAAGGACGAAACACCgAGACTGTTGGGTGGTGACCCgttttagagctaggccAACATGAGGATCACCCATGTCTGCAGggcctagcaagttaaaataaggctagtccg
LUNAR18	tGTGGAAAGGACGAAACACCgGACTGTTGGGTGGTGACCCTgttttagagctaggccAACATGAGGATCACCCATGTCTGCAGggcctagcaagttaaaataaggctagtccg
LUST1	tGTGGAAAGGACGAAACACCgGCTGTCTAATCTAGTTAGAGgttttagagctaggccAACATGAGGATCACCCATGTCTGCAGggcctagcaagttaaaataaggctagtccg
LUST2	tGTGGAAAGGACGAAACACCgTGATGAGATTAGCCTGGGAGgttttagagctaggccAACATGAGGATCACCCATGTCTGCAGggcctagcaagttaaaataaggctagtccg
LUST3	tGTGGAAAGGACGAAACACCgTGAGCAGTTACGCCTCCAGGgttttagagctaggccAACATGAGGATCACCCATGTCTGCAGggcctagcaagttaaaataaggctagtccg
LUST4	tGTGGAAAGGACGAAACACCgGCCTTTAACCAAGTGCATTCgttttagagctaggccAACATGAGGATCACCCATGTCTGCAGggcctagcaagttaaaataaggctagtccg
LUST5	tGTGGAAAGGACGAAACACCgAGGCATTCAATAATGTGCCTgttttagagctaggccAACATGAGGATCACCCATGTCTGCAGggcctagcaagttaaaataaggctagtccg
Malat11	tGTGGAAAGGACGAAACACCgGGGGGCTGGTCTTTCTTTCGgttttagagctaggccAACATGAGGATCACCCATGTCTGCAGggcctagcaagttaaaataaggctagtccg
Malat12	tGTGGAAAGGACGAAACACCgTGCGCTGTCACTGCACTTGGgttttagagctaggccAACATGAGGATCACCCATGTCTGCAGggcctagcaagttaaaataaggctagtccg
Malat13	tGTGGAAAGGACGAAACACCgGGAATGGCATGGGGGCGGGGgttttagagctaggccAACATGAGGATCACCCATGTCTGCAGggcctagcaagttaaaataaggctagtccg
Malat14	tGTGGAAAGGACGAAACACCgTGTTCTGGGGAATGGCATGGgttttagagctaggccAACATGAGGATCACCCATGTCTGCAGggcctagcaagttaaaataaggctagtccg
Malat15	tGTGGAAAGGACGAAACACCgTGGCCGCCTTCCCGGAGCTGgttttagagctaggccAACATGAGGATCACCCATGTCTGCAGggcctagcaagttaaaataaggctagtccg
MEG31	tGTGGAAAGGACGAAACACCgGGAACATCCATCGGAGGATGgttttagagctaggccAACATGAGGATCACCCATGTCTGCAGggcctagcaagttaaaataaggctagtccg
MEG32	tGTGGAAAGGACGAAACACCgGGTTTCGGAACATCCATCGGgttttagagctaggccAACATGAGGATCACCCATGTCTGCAGggcctagcaagttaaaataaggctagtccg
MEG33	tGTGGAAAGGACGAAACACCgTGTTCCGAAACCGCCAGGTGgttttagagctaggccAACATGAGGATCACCCATGTCTGCAGggcctagcaagttaaaataaggctagtccg
MEG34	tGTGGAAAGGACGAAACACCgGGCGCAGATCCCACACCTGGgttttagagctaggccAACATGAGGATCACCCATGTCTGCAGggcctagcaagttaaaataaggctagtccg
MEG35	tGTGGAAAGGACGAAACACCgTGGCCAAGGTGGGGCTGTCGgttttagagctaggccAACATGAGGATCACCCATGTCTGCAGggcctagcaagttaaaataaggctagtccg
MEG91	tGTGGAAAGGACGAAACACCgTGGTGCCATCACCCATGAAGgttttagagctaggccAACATGAGGATCACCCATGTCTGCAGggcctagcaagttaaaataaggctagtccg
MEG92	tGTGGAAAGGACGAAACACCgAGCCCTCAACTGCCATCAAGgttttagagctaggccAACATGAGGATCACCCATGTCTGCAGggcctagcaagttaaaataaggctagtccg
MEG93	tGTGGAAAGGACGAAACACCgTGAACAAGACCTAGTGAAGGgttttagagctaggccAACATGAGGATCACCCATGTCTGCAGggcctagcaagttaaaataaggctagtccg
MEG95	tGTGGAAAGGACGAAACACCgGATCTGTCTTCCAGGACACAgttttagagctaggccAACATGAGGATCACCCATGTCTGCAGggcctagcaagttaaaataaggctagtccg
MEG96	tGTGGAAAGGACGAAACACCgCGATCTGTCTTCCAGGACACgttttagagctaggccAACATGAGGATCACCCATGTCTGCAGggcctagcaagttaaaataaggctagtccg
MESTIT11	tGTGGAAAGGACGAAACACCgCGAGCGGCCATCCTCCTGTGgttttagagctaggccAACATGAGGATCACCCATGTCTGCAGggcctagcaagttaaaataaggctagtccg
MESTIT12	tGTGGAAAGGACGAAACACCgGGATGGCCGCTCGAACTAAGgttttagagctaggccAACATGAGGATCACCCATGTCTGCAGggcctagcaagttaaaataaggctagtccg
MESTIT13	tGTGGAAAGGACGAAACACCgCGTGGGTACTGAACCGTGAGgttttagagctaggccAACATGAGGATCACCCATGTCTGCAGggcctagcaagttaaaataaggctagtccg
MESTIT14	tGTGGAAAGGACGAAACACCgGGGTACTGAACCGTGAGAGGgttttagagctaggccAACATGAGGATCACCCATGTCTGCAGggcctagcaagttaaaataaggctagtccg
MESTIT15	tGTGGAAAGGACGAAACACCgGTGAGAGGTGGCGAGCCACGgttttagagctaggccAACATGAGGATCACCCATGTCTGCAGggcctagcaagttaaaataaggctagtccg
MHRT1	tGTGGAAAGGACGAAACACCgTGGATCGGGTCGGTGGAGTGgttttagagctaggccAACATGAGGATCACCCATGTCTGCAGggcctagcaagttaaaataaggctagtccg
MHRT2	tGTGGAAAGGACGAAACACCgGGATCGGGTCGGTGGAGTGGgttttagagctaggccAACATGAGGATCACCCATGTCTGCAGggcctagcaagttaaaataaggctagtccg
MHRT4	tGTGGAAAGGACGAAACACCgGTGCGACGGGCGGTGACTCCgttttagagctaggccAACATGAGGATCACCCATGTCTGCAGggcctagcaagttaaaataaggctagtccg
MHRT5	tGTGGAAAGGACGAAACACCgGAGTCACCGCCCGTCGCACCgttttagagctaggccAACATGAGGATCACCCATGTCTGCAGggcctagcaagttaaaataaggctagtccg
MHRT6	tGTGGAAAGGACGAAACACCgGCTCACCTACCAGGTGCGACgttttagagctaggccAACATGAGGATCACCCATGTCTGCAGggcctagcaagttaaaataaggctagtccg
MIR100HG1	tGTGGAAAGGACGAAACACCgGAAAGGCCAAGTGTCCACGGgttttagagctaggccAACATGAGGATCACCCATGTCTGCAGggcctagcaagttaaaataaggctagtccg
MIR100HG2	tGTGGAAAGGACGAAACACCgGATGTGCCCCAGAGGGCGTGgttttagagctaggccAACATGAGGATCACCCATGTCTGCAGggcctagcaagttaaaataaggctagtccg
MIR100HG3	tGTGGAAAGGACGAAACACCgGGGATGTGCCCCAGAGGGCGgttttagagctaggccAACATGAGGATCACCCATGTCTGCAGggcctagcaagttaaaataaggctagtccg
MIR100HG4	tGTGGAAAGGACGAAACACCgTGGGACGGTGCCTGGGTGGGgttttagagctaggccAACATGAGGATCACCCATGTCTGCAGggcctagcaagttaaaataaggctagtccg
MIR100HG5	tGTGGAAAGGACGAAACACCgTGCCCCACATCTCCCACAAGgttttagagctaggccAACATGAGGATCACCCATGTCTGCAGggcctagcaagttaaaataaggctagtccg
MIR155HG1	tGTGGAAAGGACGAAACACCgGGGAGCCCGAGAGGAGCAAGgttttagagctaggccAACATGAGGATCACCCATGTCTGCAGggcctagcaagttaaaataaggctagtccg
MIR155HG2	tGTGGAAAGGACGAAACACCgGGCGACTTCTTGCAACTGGGgttttagagctaggccAACATGAGGATCACCCATGTCTGCAGggcctagcaagttaaaataaggctagtccg
MIR155HG3	tGTGGAAAGGACGAAACACCgAGGTTGGAGCCCAAGCCTTGgttttagagctaggccAACATGAGGATCACCCATGTCTGCAGggcctagcaagttaaaataaggctagtccg
MIR155HG4	tGTGGAAAGGACGAAACACCgGGAGCCCAAGCCTTGCGGCGgttttagagctaggccAACATGAGGATCACCCATGTCTGCAGggcctagcaagttaaaataaggctagtccg
MIR155HG5	tGTGGAAAGGACGAAACACCgGTTCCAAGAACAGGCAGGAGgttttagagctaggccAACATGAGGATCACCCATGTCTGCAGggcctagcaagttaaaataaggctagtccg
MIR17HG1	tGTGGAAAGGACGAAACACCgGGGAAGCGTGCGCTTCCAGGgttttagagctaggccAACATGAGGATCACCCATGTCTGCAGggcctagcaagttaaaataaggctagtccg
MIR17HG2	tGTGGAAAGGACGAAACACCgTGCGCTTCCAGGAGGGTGTGgttttagagctaggccAACATGAGGATCACCCATGTCTGCAGggcctagcaagttaaaataaggctagtccg
MIR17HG3	tGTGGAAAGGACGAAACACCgCGCGCAGAGCTTGTTAACGGgttttagagctaggccAACATGAGGATCACCCATGTCTGCAGggcctagcaagttaaaataaggctagtccg
MIR17HG4	tGTGGAAAGGACGAAACACCgGTTAACGGAGGGCGTGCCGGgttttagagctaggccAACATGAGGATCACCCATGTCTGCAGggcctagcaagttaaaataaggctagtccg
MIR17HG5	tGTGGAAAGGACGAAACACCgTGGCGCGAGGTGTTCGGGCGgttttagagctaggccAACATGAGGATCACCCATGTCTGCAGggcctagcaagttaaaataaggctagtccg
MIR22HG1	tGTGGAAAGGACGAAACACCgGAGGCCGGCGAGTCAGTTTGgttttagagctaggccAACATGAGGATCACCCATGTCTGCAGggcctagcaagttaaaataaggctagtccg
MIR22HG2	tGTGGAAAGGACGAAACACCgTGAGCTCGGAATCCAGCCCGgttttagagctaggccAACATGAGGATCACCCATGTCTGCAGggcctagcaagttaaaataaggctagtccg
MIR22HG3	tGTGGAAAGGACGAAACACCgTGACGTAGCGCTTTTCTAAGgttttagagctaggccAACATGAGGATCACCCATGTCTGCAGggcctagcaagttaaaataaggctagtccg
MIR22HG4	tGTGGAAAGGACGAAACACCgGGCCAATAGACGGACAGGTGgttttagagctaggccAACATGAGGATCACCCATGTCTGCAGggcctagcaagttaaaataaggctagtccg
MIR22HG5	tGTGGAAAGGACGAAACACCgGGCTCCTCAGTGGGTGGGCGgttttagagctaggccAACATGAGGATCACCCATGTCTGCAGggcctagcaagttaaaataaggctagtccg
MIR31HG1	tGTGGAAAGGACGAAACACCgCGAGCTCTGGCTCTTGCAGGgttttagagctaggccAACATGAGGATCACCCATGTCTGCAGggcctagcaagttaaaataaggctagtccg
MIR31HG2	tGTGGAAAGGACGAAACACCgCGCAGTCAGAGCTAAGGGAGgttttagagctaggccAACATGAGGATCACCCATGTCTGCAGggcctagcaagttaaaataaggctagtccg
MIR31HG3	tGTGGAAAGGACGAAACACCgGCACAGTAGCCCTTTGCGGGgttttagagctaggccAACATGAGGATCACCCATGTCTGCAGggcctagcaagttaaaataaggctagtccg
MIR31HG4	tGTGGAAAGGACGAAACACCgTGTGCCAAAAGCGAGCGTAGgttttagagctaggccAACATGAGGATCACCCATGTCTGCAGggcctagcaagttaaaataaggctagtccg
MIR31HG5	tGTGGAAAGGACGAAACACCgGAATTTTGTGGGGGAAGCGGgttttagagctaggccAACATGAGGATCACCCATGTCTGCAGggcctagcaagttaaaataaggctagtccg
MIR503HG1	tGTGGAAAGGACGAAACACCgGGTGAAAAGCAGAGCGATGGgttttagagctaggccAACATGAGGATCACCCATGTCTGCAGggcctagcaagttaaaataaggctagtccg
MIR503HG2	tGTGGAAAGGACGAAACACCgGGGTGAAAAGCAGAGCGATGgttttagagctaggccAACATGAGGATCACCCATGTCTGCAGggcctagcaagttaaaataaggctagtccg
MIR503HG3	tGTGGAAAGGACGAAACACCgGTTCCAAGATTCATCCTCAGgttttagagctaggccAACATGAGGATCACCCATGTCTGCAGggcctagcaagttaaaataaggctagtccg
MIR503HG4	tGTGGAAAGGACGAAACACCgTGCAGGTGGAGCCGAAAGTGgttttagagctaggccAACATGAGGATCACCCATGTCTGCAGggcctagcaagttaaaataaggctagtccg
MIR503HG5	tGTGGAAAGGACGAAACACCgGATCGATCTGGGGGTACCTGgttttagagctaggccAACATGAGGATCACCCATGTCTGCAGggcctagcaagttaaaataaggctagtccg
MIR600HG1	tGTGGAAAGGACGAAACACCgAGACAATTATGGGAAGCCAGgttttagagctaggccAACATGAGGATCACCCATGTCTGCAGggcctagcaagttaaaataaggctagtccg
MIR600HG2	tGTGGAAAGGACGAAACACCgGCTGCGTCTGTCATCGCGGGgttttagagctaggccAACATGAGGATCACCCATGTCTGCAGggcctagcaagttaaaataaggctagtccg
MIR600HG3	tGTGGAAAGGACGAAACACCgCGGTTGTGTGGACGGCAAAGgttttagagctaggccAACATGAGGATCACCCATGTCTGCAGggcctagcaagttaaaataaggctagtccg
MIR600HG4	tGTGGAAAGGACGAAACACCgGGAGTGCCCACGTTCTCTCCgttttagagctaggccAACATGAGGATCACCCATGTCTGCAGggcctagcaagttaaaataaggctagtccg
MIR600HG5	tGTGGAAAGGACGAAACACCgAGAACGTGGGCACTCCTGCCgttttagagctaggccAACATGAGGATCACCCATGTCTGCAGggcctagcaagttaaaataaggctagtccg
MIR99AHG1	tGTGGAAAGGACGAAACACCgGGGACCAAAAACATCAGTTAgttttagagctaggccAACATGAGGATCACCCATGTCTGCAGggcctagcaagttaaaataaggctagtccg
MIR99AHG2	tGTGGAAAGGACGAAACACCgAGCACCGTAACTGATGTTTTgttttagagctaggccAACATGAGGATCACCCATGTCTGCAGggcctagcaagttaaaataaggctagtccg
MIR99AHG3	tGTGGAAAGGACGAAACACCgGAGTTTAAAAATTCTGGTAGgttttagagctaggccAACATGAGGATCACCCATGTCTGCAGggcctagcaagttaaaataaggctagtccg
MIR99AHG4	tGTGGAAAGGACGAAACACCgTGGTGAGAGTTTAAAAATTCgttttagagctaggccAACATGAGGATCACCCATGTCTGCAGggcctagcaagttaaaataaggctagtccg
MIR99AHG5	tGTGGAAAGGACGAAACACCgAGAGTTTAAAAATTCTGGTAgttttagagctaggccAACATGAGGATCACCCATGTCTGCAGggcctagcaagttaaaataaggctagtccg
MT1DP1	tGTGGAAAGGACGAAACACCgGACCTGGGTGACTATGCAGGgttttagagctaggccAACATGAGGATCACCCATGTCTGCAGggcctagcaagttaaaataaggctagtccg
MT1DP2	tGTGGAAAGGACGAAACACCgTGGGTCGAAGATCACATGGGgttttagagctaggccAACATGAGGATCACCCATGTCTGCAGggcctagcaagttaaaataaggctagtccg
MT1DP3	tGTGGAAAGGACGAAACACCgGTCCCCAGATAAGACCGAGGgttttagagctaggccAACATGAGGATCACCCATGTCTGCAGggcctagcaagttaaaataaggctagtccg
MT1DP4	tGTGGAAAGGACGAAACACCgGGGGATACCGCGACCACCTGgttttagagctaggccAACATGAGGATCACCCATGTCTGCAGggcctagcaagttaaaataaggctagtccg
MT1DP5	tGTGGAAAGGACGAAACACCgGCTGTGCTCCTGGCGGTACGgttttagagctaggccAACATGAGGATCACCCATGTCTGCAGggcctagcaagttaaaataaggctagtccg
MVIH1	tGTGGAAAGGACGAAACACCgAGGTACTGAGATTGTAAGCAgttttagagctaggccAACATGAGGATCACCCATGTCTGCAGggcctagcaagttaaaataaggctagtccg
MVIH2	tGTGGAAAGGACGAAACACCgTGCACCAGCCTAAATAGCACgttttagagctaggccAACATGAGGATCACCCATGTCTGCAGggcctagcaagttaaaataaggctagtccg
MVIH3	tGTGGAAAGGACGAAACACCgTGAAGTGACTCACTGGAGGAgttttagagctaggccAACATGAGGATCACCCATGTCTGCAGggcctagcaagttaaaataaggctagtccg
MVIH4	tGTGGAAAGGACGAAACACCgAGGTGAGTACTTTACCAAGTgttttagagctaggccAACATGAGGATCACCCATGTCTGCAGggcctagcaagttaaaataaggctagtccg
MVIH5	tGTGGAAAGGACGAAACACCgGCATTTCCCAAGTGCCTACTgttttagagctaggccAACATGAGGATCACCCATGTCTGCAGggcctagcaagttaaaataaggctagtccg
Myclo-11	tGTGGAAAGGACGAAACACCgAGCACAGACTCCTCCACCTGgttttagagctaggccAACATGAGGATCACCCATGTCTGCAGggcctagcaagttaaaataaggctagtccg
Myclo-12	tGTGGAAAGGACGAAACACCgGCACAGACTCCTCCACCTGGgttttagagctaggccAACATGAGGATCACCCATGTCTGCAGggcctagcaagttaaaataaggctagtccg
Myclo-13	tGTGGAAAGGACGAAACACCgAGCCTCTTTCTCCCCCCAGGgttttagagctaggccAACATGAGGATCACCCATGTCTGCAGggcctagcaagttaaaataaggctagtccg
Myclo-14	tGTGGAAAGGACGAAACACCgGACTGCGCCGCAGAGGCAGGgttttagagctaggccAACATGAGGATCACCCATGTCTGCAGggcctagcaagttaaaataaggctagtccg
Myclo-15	tGTGGAAAGGACGAAACACCgGCTGCTTGACTGCGCCGCAGgttttagagctaggccAACATGAGGATCACCCATGTCTGCAGggcctagcaagttaaaataaggctagtccg
Myclo-21	tGTGGAAAGGACGAAACACCgGGAGAAGTCAGACGGCATGGgttttagagctaggccAACATGAGGATCACCCATGTCTGCAGggcctagcaagttaaaataaggctagtccg
Myclo-22	tGTGGAAAGGACGAAACACCgGGGCTACAACGAGGTCCTAGgttttagagctaggccAACATGAGGATCACCCATGTCTGCAGggcctagcaagttaaaataaggctagtccg
Myclo-23	tGTGGAAAGGACGAAACACCgCGAGGTCCTAGCGGGCCTCGgttttagagctaggccAACATGAGGATCACCCATGTCTGCAGggcctagcaagttaaaataaggctagtccg
Myclo-24	tGTGGAAAGGACGAAACACCgAGCCCTGGGTTAGCTCCCCGgttttagagctaggccAACATGAGGATCACCCATGTCTGCAGggcctagcaagttaaaataaggctagtccg
Myclo-25	tGTGGAAAGGACGAAACACCgGGGAAAATGGGGTCCCCACGgttttagagctaggccAACATGAGGATCACCCATGTCTGCAGggcctagcaagttaaaataaggctagtccg
MYCNOS1	tGTGGAAAGGACGAAACACCgGAAGATGACTTCTACTTCGGgttttagagctaggccAACATGAGGATCACCCATGTCTGCAGggcctagcaagttaaaataaggctagtccg
MYCNOS2	tGTGGAAAGGACGAAACACCgGCTGTAGCGAGTCAAACTCGgttttagagctaggccAACATGAGGATCACCCATGTCTGCAGggcctagcaagttaaaataaggctagtccg
MYCNOS3	tGTGGAAAGGACGAAACACCgCGGTATTAAAACGAACGGGGgttttagagctaggccAACATGAGGATCACCCATGTCTGCAGggcctagcaagttaaaataaggctagtccg
MYCNOS4	tGTGGAAAGGACGAAACACCgGGGGTGCTTCCTTCCCGTGGgttttagagctaggccAACATGAGGATCACCCATGTCTGCAGggcctagcaagttaaaataaggctagtccg
MYCNOS5	tGTGGAAAGGACGAAACACCgGGGTGCTTCCTTCCCGTGGGgttttagagctaggccAACATGAGGATCACCCATGTCTGCAGggcctagcaagttaaaataaggctagtccg
NAMA1	tGTGGAAAGGACGAAACACCgGGGTTTTTTCCCCTACAATGgttttagagctaggccAACATGAGGATCACCCATGTCTGCAGggcctagcaagttaaaataaggctagtccg
NAMA2	tGTGGAAAGGACGAAACACCgGCCCTCTGATCAATTAGCAGgttttagagctaggccAACATGAGGATCACCCATGTCTGCAGggcctagcaagttaaaataaggctagtccg
NAMA4	tGTGGAAAGGACGAAACACCgGCTCTGATCTGTTCCTTTTCgttttagagctaggccAACATGAGGATCACCCATGTCTGCAGggcctagcaagttaaaataaggctagtccg
NAMA5	tGTGGAAAGGACGAAACACCgGTGCTGGGAGCCCACCTGATgttttagagctaggccAACATGAGGATCACCCATGTCTGCAGggcctagcaagttaaaataaggctagtccg
NAMA6	tGTGGAAAGGACGAAACACCgGTGTACATGTGGCGGGGAATgttttagagctaggccAACATGAGGATCACCCATGTCTGCAGggcctagcaagttaaaataaggctagtccg
ncRAN1	tGTGGAAAGGACGAAACACCgAGGCCGGTGAAGCCGAGGCGgttttagagctaggccAACATGAGGATCACCCATGTCTGCAGggcctagcaagttaaaataaggctagtccg
ncRAN2	tGTGGAAAGGACGAAACACCgGTGTTTTTAAGTTTGGGGCGgttttagagctaggccAACATGAGGATCACCCATGTCTGCAGggcctagcaagttaaaataaggctagtccg
ncRAN3	tGTGGAAAGGACGAAACACCgAGTGAAGAGGAGAGATTCCGgttttagagctaggccAACATGAGGATCACCCATGTCTGCAGggcctagcaagttaaaataaggctagtccg
ncRAN4	tGTGGAAAGGACGAAACACCgGGTTCGCTGGGTTAGTGAAGgttttagagctaggccAACATGAGGATCACCCATGTCTGCAGggcctagcaagttaaaataaggctagtccg
ncRAN5	tGTGGAAAGGACGAAACACCgGGGGAGGATAGGGGCATTTGgttttagagctaggccAACATGAGGATCACCCATGTCTGCAGggcctagcaagttaaaataaggctagtccg
NCRMS1	tGTGGAAAGGACGAAACACCgGAGCTTAAATATCTGTGACAgttttagagctaggccAACATGAGGATCACCCATGTCTGCAGggcctagcaagttaaaataaggctagtccg
NCRMS2	tGTGGAAAGGACGAAACACCgGACAGGGAGGTTGTTCGTGCgttttagagctaggccAACATGAGGATCACCCATGTCTGCAGggcctagcaagttaaaataaggctagtccg
NCRMS3	tGTGGAAAGGACGAAACACCgGGACCATGTTACACTCTGGCgttttagagctaggccAACATGAGGATCACCCATGTCTGCAGggcctagcaagttaaaataaggctagtccg
NCRMS4	tGTGGAAAGGACGAAACACCgGACAGGACCATGTTACACTCgttttagagctaggccAACATGAGGATCACCCATGTCTGCAGggcctagcaagttaaaataaggctagtccg
NCRMS7	tGTGGAAAGGACGAAACACCgTGAGCTTAAATATCTGTGACgttttagagctaggccAACATGAGGATCACCCATGTCTGCAGggcctagcaagttaaaataaggctagtccg
ncR-uPAR1	tGTGGAAAGGACGAAACACCgGGGTTTTGGTAGGAGTGGCGgttttagagctaggccAACATGAGGATCACCCATGTCTGCAGggcctagcaagttaaaataaggctagtccg
ncR-uPAR2	tGTGGAAAGGACGAAACACCgGCGTGGAACAAATGAAGTAGgttttagagctaggccAACATGAGGATCACCCATGTCTGCAGggcctagcaagttaaaataaggctagtccg
ncR-uPAR3	tGTGGAAAGGACGAAACACCgCGTGGAACAAATGAAGTAGTgttttagagctaggccAACATGAGGATCACCCATGTCTGCAGggcctagcaagttaaaataaggctagtccg
ncR-uPAR4	tGTGGAAAGGACGAAACACCgTGTTCCTAAAACCCGACCTCgttttagagctaggccAACATGAGGATCACCCATGTCTGCAGggcctagcaagttaaaataaggctagtccg
ncR-uPAR5	tGTGGAAAGGACGAAACACCgTGAGGTCGGGTTTTAGGAACgttttagagctaggccAACATGAGGATCACCCATGTCTGCAGggcctagcaagttaaaataaggctagtccg
NEAT11	tGTGGAAAGGACGAAACACCgCGCGCGTGACTTTCGGGCGGgttttagagctaggccAACATGAGGATCACCCATGTCTGCAGggcctagcaagttaaaataaggctagtccg
NEAT12	tGTGGAAAGGACGAAACACCgAGGCGCGCGTGACTTTCGGGgttttagagctaggccAACATGAGGATCACCCATGTCTGCAGggcctagcaagttaaaataaggctagtccg
NEAT13	tGTGGAAAGGACGAAACACCgAGAGGGCACGTCCCGCCGGGgttttagagctaggccAACATGAGGATCACCCATGTCTGCAGggcctagcaagttaaaataaggctagtccg
NEAT14	tGTGGAAAGGACGAAACACCgCGGCGGAGGGATCTCTGCAGgttttagagctaggccAACATGAGGATCACCCATGTCTGCAGggcctagcaagttaaaataaggctagtccg
NEAT15	tGTGGAAAGGACGAAACACCgGACATCTGGAAAATTCCAGGgttttagagctaggccAACATGAGGATCACCCATGTCTGCAGggcctagcaagttaaaataaggctagtccg
Nespas1	tGTGGAAAGGACGAAACACCgTGCTGTATAAGAGCTGCAGGgttttagagctaggccAACATGAGGATCACCCATGTCTGCAGggcctagcaagttaaaataaggctagtccg
Nespas2	tGTGGAAAGGACGAAACACCgTGTGGTACCCTGGCTCTAAGgttttagagctaggccAACATGAGGATCACCCATGTCTGCAGggcctagcaagttaaaataaggctagtccg
Nespas3	tGTGGAAAGGACGAAACACCgGCAAGGATGCACGGTGCCTGgttttagagctaggccAACATGAGGATCACCCATGTCTGCAGggcctagcaagttaaaataaggctagtccg
Nespas4	tGTGGAAAGGACGAAACACCgTGGCCACGCAGCACGGAAGGgttttagagctaggccAACATGAGGATCACCCATGTCTGCAGggcctagcaagttaaaataaggctagtccg
Nespas5	tGTGGAAAGGACGAAACACCgGCTAAAGCGATATATCTTTGgttttagagctaggccAACATGAGGATCACCCATGTCTGCAGggcctagcaagttaaaataaggctagtccg
NPPA-AS11	tGTGGAAAGGACGAAACACCgAGCGCTGAGCATGTGCCCTGgttttagagctaggccAACATGAGGATCACCCATGTCTGCAGggcctagcaagttaaaataaggctagtccg
NPPA-AS12	tGTGGAAAGGACGAAACACCgGTCACTCCTGTTCTCGCCAGgttttagagctaggccAACATGAGGATCACCCATGTCTGCAGggcctagcaagttaaaataaggctagtccg
NPPA-AS13	tGTGGAAAGGACGAAACACCgGCAAATCATGCTCACTCCGGgttttagagctaggccAACATGAGGATCACCCATGTCTGCAGggcctagcaagttaaaataaggctagtccg
NPPA-AS14	tGTGGAAAGGACGAAACACCgAGCTGGCTGGGGCTGTTCCGgttttagagctaggccAACATGAGGATCACCCATGTCTGCAGggcctagcaagttaaaataaggctagtccg
NPPA-AS16	tGTGGAAAGGACGAAACACCgTGGTGAGTATGAGGCATGGCgttttagagctaggccAACATGAGGATCACCCATGTCTGCAGggcctagcaagttaaaataaggctagtccg
NPTN-IT11	tGTGGAAAGGACGAAACACCgGCTGGGGCAGTTACCTACAGgttttagagctaggccAACATGAGGATCACCCATGTCTGCAGggcctagcaagttaaaataaggctagtccg
NPTN-IT12	tGTGGAAAGGACGAAACACCgAGCTTGAGGGCACAGCCTCGgttttagagctaggccAACATGAGGATCACCCATGTCTGCAGggcctagcaagttaaaataaggctagtccg
NPTN-IT13	tGTGGAAAGGACGAAACACCgGGTGGCTTCTAGGCTTGACTgttttagagctaggccAACATGAGGATCACCCATGTCTGCAGggcctagcaagttaaaataaggctagtccg
NPTN-IT14	tGTGGAAAGGACGAAACACCgAGAAGCCACCCCAAGATGGCgttttagagctaggccAACATGAGGATCACCCATGTCTGCAGggcctagcaagttaaaataaggctagtccg
NPTN-IT16	tGTGGAAAGGACGAAACACCgGGCCAGGTGGCCTGCCATCTgttttagagctaggccAACATGAGGATCACCCATGTCTGCAGggcctagcaagttaaaataaggctagtccg
NRIR1	tGTGGAAAGGACGAAACACCgGGAGCACCCCTTCAAATTTGgttttagagctaggccAACATGAGGATCACCCATGTCTGCAGggcctagcaagttaaaataaggctagtccg
NRIR2	tGTGGAAAGGACGAAACACCgGGTGCTCCTCACCTGCACTAgttttagagctaggccAACATGAGGATCACCCATGTCTGCAGggcctagcaagttaaaataaggctagtccg
NRIR3	tGTGGAAAGGACGAAACACCgGAGGAGCACCCCTTCAAATTgttttagagctaggccAACATGAGGATCACCCATGTCTGCAGggcctagcaagttaaaataaggctagtccg
NRIR4	tGTGGAAAGGACGAAACACCgAGGAGCACCCCTTCAAATTTgttttagagctaggccAACATGAGGATCACCCATGTCTGCAGggcctagcaagttaaaataaggctagtccg
NRIR5	tGTGGAAAGGACGAAACACCgGTTCCTTCACCCTTTTGAAAgttttagagctaggccAACATGAGGATCACCCATGTCTGCAGggcctagcaagttaaaataaggctagtccg
NRON1	tGTGGAAAGGACGAAACACCgGGAGGCTCCGGGAGTCAGAGgttttagagctaggccAACATGAGGATCACCCATGTCTGCAGggcctagcaagttaaaataaggctagtccg
NRON3	tGTGGAAAGGACGAAACACCgTGGGAGGTATCCAGGGACATgttttagagctaggccAACATGAGGATCACCCATGTCTGCAGggcctagcaagttaaaataaggctagtccg
NRON4	tGTGGAAAGGACGAAACACCgGACCATGGCTCCCATGTCCCgttttagagctaggccAACATGAGGATCACCCATGTCTGCAGggcctagcaagttaaaataaggctagtccg
NRON5	tGTGGAAAGGACGAAACACCgAGTCTTTTCTTTTTGCAGGTgttttagagctaggccAACATGAGGATCACCCATGTCTGCAGggcctagcaagttaaaataaggctagtccg
NRON7	tGTGGAAAGGACGAAACACCgAGATGTCACAAAGCCAAGGAgttttagagctaggccAACATGAGGATCACCCATGTCTGCAGggcctagcaagttaaaataaggctagtccg
NTT1	tGTGGAAAGGACGAAACACCgGCAGCAGGATTACAATAATGgttttagagctaggccAACATGAGGATCACCCATGTCTGCAGggcctagcaagttaaaataaggctagtccg
NTT2	tGTGGAAAGGACGAAACACCgGATCTCCTTCCACAGCACAGgttttagagctaggccAACATGAGGATCACCCATGTCTGCAGggcctagcaagttaaaataaggctagtccg
NTT3	tGTGGAAAGGACGAAACACCgTGGATCTCTGCTAGCAACAGgttttagagctaggccAACATGAGGATCACCCATGTCTGCAGggcctagcaagttaaaataaggctagtccg
NTT4	tGTGGAAAGGACGAAACACCgGACTAGAGCATAGAAGGAGGgttttagagctaggccAACATGAGGATCACCCATGTCTGCAGggcctagcaagttaaaataaggctagtccg
NTT6	tGTGGAAAGGACGAAACACCgGAAGGAGATCATGTGCCAGCgttttagagctaggccAACATGAGGATCACCCATGTCTGCAGggcctagcaagttaaaataaggctagtccg
OIP5-AS11	tGTGGAAAGGACGAAACACCgAGTGGCTTAAAATAGTCACGgttttagagctaggccAACATGAGGATCACCCATGTCTGCAGggcctagcaagttaaaataaggctagtccg
OIP5-AS12	tGTGGAAAGGACGAAACACCgAGCCACACTATCTTACCACGgttttagagctaggccAACATGAGGATCACCCATGTCTGCAGggcctagcaagttaaaataaggctagtccg
OIP5-AS13	tGTGGAAAGGACGAAACACCgGCCGTAGAAGCTGTACCACGgttttagagctaggccAACATGAGGATCACCCATGTCTGCAGggcctagcaagttaaaataaggctagtccg
OIP5-AS14	tGTGGAAAGGACGAAACACCgCGGATTGGGTCCCAGAATTGgttttagagctaggccAACATGAGGATCACCCATGTCTGCAGggcctagcaagttaaaataaggctagtccg
OIP5-AS15	tGTGGAAAGGACGAAACACCgCGTGGTAAGATAGTGTGGCTgttttagagctaggccAACATGAGGATCACCCATGTCTGCAGggcctagcaagttaaaataaggctagtccg
Otx2os11	tGTGGAAAGGACGAAACACCgTGCGATGTCCTCCCAGATGGgttttagagctaggccAACATGAGGATCACCCATGTCTGCAGggcctagcaagttaaaataaggctagtccg
Otx2os12	tGTGGAAAGGACGAAACACCgCGATGTCCTCCCAGATGGCGgttttagagctaggccAACATGAGGATCACCCATGTCTGCAGggcctagcaagttaaaataaggctagtccg
Otx2os13	tGTGGAAAGGACGAAACACCgGATGTCCTCCCAGATGGCGGgttttagagctaggccAACATGAGGATCACCCATGTCTGCAGggcctagcaagttaaaataaggctagtccg
Otx2os14	tGTGGAAAGGACGAAACACCgAGCTGCCCCCGCCATCTGGGgttttagagctaggccAACATGAGGATCACCCATGTCTGCAGggcctagcaagttaaaataaggctagtccg
Otx2os15	tGTGGAAAGGACGAAACACCgGCCCCTGTCGAATAGAACAGgttttagagctaggccAACATGAGGATCACCCATGTCTGCAGggcctagcaagttaaaataaggctagtccg
OVAAL1	tGTGGAAAGGACGAAACACCgTGCTTCCTTCCATGTTGATGgttttagagctaggccAACATGAGGATCACCCATGTCTGCAGggcctagcaagttaaaataaggctagtccg
OVAAL2	tGTGGAAAGGACGAAACACCgGGTGATCTACCTCAGCTTCCgttttagagctaggccAACATGAGGATCACCCATGTCTGCAGggcctagcaagttaaaataaggctagtccg
OVAAL3	tGTGGAAAGGACGAAACACCgGTGATCTACCTCAGCTTCCAgttttagagctaggccAACATGAGGATCACCCATGTCTGCAGggcctagcaagttaaaataaggctagtccg
OVAAL5	tGTGGAAAGGACGAAACACCgAGTATTTCAGTGTACCCATTgttttagagctaggccAACATGAGGATCACCCATGTCTGCAGggcctagcaagttaaaataaggctagtccg
OVAAL6	tGTGGAAAGGACGAAACACCgAGCTATGAAATTCTCCAAATgttttagagctaggccAACATGAGGATCACCCATGTCTGCAGggcctagcaagttaaaataaggctagtccg
p53 mRNA1	tGTGGAAAGGACGAAACACCgGCAAGTAATCCGCCTGCCGGgttttagagctaggccAACATGAGGATCACCCATGTCTGCAGggcctagcaagttaaaataaggctagtccg
p53 mRNA3	tGTGGAAAGGACGAAACACCgGTATCTGGGAGAAAACGTTAgttttagagctaggccAACATGAGGATCACCCATGTCTGCAGggcctagcaagttaaaataaggctagtccg
p53 mRNA4	tGTGGAAAGGACGAAACACCgTGTCAAATATGAAGGGTGGAgttttagagctaggccAACATGAGGATCACCCATGTCTGCAGggcctagcaagttaaaataaggctagtccg
p53 mRNA5	tGTGGAAAGGACGAAACACCgGCCGTAGATACTAACATTTTgttttagagctaggccAACATGAGGATCACCCATGTCTGCAGggcctagcaagttaaaataaggctagtccg
p53 mRNA6	tGTGGAAAGGACGAAACACCgAGTCAGGATTCTCGCCGACCgttttagagctaggccAACATGAGGATCACCCATGTCTGCAGggcctagcaagttaaaataaggctagtccg
PACERR1	tGTGGAAAGGACGAAACACCgGGAAACTCTGCCCGGGTGCGgttttagagctaggccAACATGAGGATCACCCATGTCTGCAGggcctagcaagttaaaataaggctagtccg
PACERR2	tGTGGAAAGGACGAAACACCgGAACCGGAGTCCCCGGTGCGgttttagagctaggccAACATGAGGATCACCCATGTCTGCAGggcctagcaagttaaaataaggctagtccg
PACERR3	tGTGGAAAGGACGAAACACCgTGTCTGAGGGCGTCTGGCTGgttttagagctaggccAACATGAGGATCACCCATGTCTGCAGggcctagcaagttaaaataaggctagtccg
PACERR4	tGTGGAAAGGACGAAACACCgAGCTGAAGGAGGCGCTGCTGgttttagagctaggccAACATGAGGATCACCCATGTCTGCAGggcctagcaagttaaaataaggctagtccg
PACERR5	tGTGGAAAGGACGAAACACCgCGCAATTTTTTTAAGGGGAGgttttagagctaggccAACATGAGGATCACCCATGTCTGCAGggcctagcaagttaaaataaggctagtccg
PANDA1	tGTGGAAAGGACGAAACACCgTGCTCCACCGCACTCTGGGGgttttagagctaggccAACATGAGGATCACCCATGTCTGCAGggcctagcaagttaaaataaggctagtccg
PANDA2	tGTGGAAAGGACGAAACACCgTGCTGCTCCACCGCACTCTGgttttagagctaggccAACATGAGGATCACCCATGTCTGCAGggcctagcaagttaaaataaggctagtccg
PANDA3	tGTGGAAAGGACGAAACACCgGAGTGCGGTGGAGCAGCATGgttttagagctaggccAACATGAGGATCACCCATGTCTGCAGggcctagcaagttaaaataaggctagtccg
PANDA4	tGTGGAAAGGACGAAACACCgGGTAGGGGAATGGTGAAAGGgttttagagctaggccAACATGAGGATCACCCATGTCTGCAGggcctagcaagttaaaataaggctagtccg
PANDA5	tGTGGAAAGGACGAAACACCgGCCTGAAGAAGGAGGATGTGgttttagagctaggccAACATGAGGATCACCCATGTCTGCAGggcctagcaagttaaaataaggctagtccg
PART11	tGTGGAAAGGACGAAACACCgGTTTTGGACTGAGATGCTTGgttttagagctaggccAACATGAGGATCACCCATGTCTGCAGggcctagcaagttaaaataaggctagtccg
PART12	tGTGGAAAGGACGAAACACCgTGGACTGAGATGCTTGGGGGgttttagagctaggccAACATGAGGATCACCCATGTCTGCAGggcctagcaagttaaaataaggctagtccg
PART13	tGTGGAAAGGACGAAACACCgGTTTTATGGGGTCAGTAAAGgttttagagctaggccAACATGAGGATCACCCATGTCTGCAGggcctagcaagttaaaataaggctagtccg
PART16	tGTGGAAAGGACGAAACACCgGAGCAGATCAAATTAAGCCAgttttagagctaggccAACATGAGGATCACCCATGTCTGCAGggcctagcaagttaaaataaggctagtccg
PART17	tGTGGAAAGGACGAAACACCgGGAGCAGATCAAATTAAGCCgttttagagctaggccAACATGAGGATCACCCATGTCTGCAGggcctagcaagttaaaataaggctagtccg
Paupar1	tGTGGAAAGGACGAAACACCgGGGGTGAGTCCCCAGCAGGGgttttagagctaggccAACATGAGGATCACCCATGTCTGCAGggcctagcaagttaaaataaggctagtccg
Paupar2	tGTGGAAAGGACGAAACACCgCGCTTTTCCCCGGGGGGTAGgttttagagctaggccAACATGAGGATCACCCATGTCTGCAGggcctagcaagttaaaataaggctagtccg
Paupar3	tGTGGAAAGGACGAAACACCgGCTTTCTTCGCTTTTCCCCGgttttagagctaggccAACATGAGGATCACCCATGTCTGCAGggcctagcaagttaaaataaggctagtccg
Paupar4	tGTGGAAAGGACGAAACACCgGCCAGAGTCTCTTTGCACGGgttttagagctaggccAACATGAGGATCACCCATGTCTGCAGggcctagcaagttaaaataaggctagtccg
Paupar5	tGTGGAAAGGACGAAACACCgTGTGGCGGGGTGTGGCCCGGgttttagagctaggccAACATGAGGATCACCCATGTCTGCAGggcctagcaagttaaaataaggctagtccg
PCA31	tGTGGAAAGGACGAAACACCgGCACCTTAGGAATTGACCTGgttttagagctaggccAACATGAGGATCACCCATGTCTGCAGggcctagcaagttaaaataaggctagtccg
PCA32	tGTGGAAAGGACGAAACACCgAGCTGCATTTCAGTGCATGGgttttagagctaggccAACATGAGGATCACCCATGTCTGCAGggcctagcaagttaaaataaggctagtccg
PCA33	tGTGGAAAGGACGAAACACCgGCATTCTTGCATGATGGGAGgttttagagctaggccAACATGAGGATCACCCATGTCTGCAGggcctagcaagttaaaataaggctagtccg
PCA34	tGTGGAAAGGACGAAACACCgGATCCACAGGTCAATTCCTAgttttagagctaggccAACATGAGGATCACCCATGTCTGCAGggcctagcaagttaaaataaggctagtccg
PCA35	tGTGGAAAGGACGAAACACCgTGTGGATCTCAACTTCGTTAgttttagagctaggccAACATGAGGATCACCCATGTCTGCAGggcctagcaagttaaaataaggctagtccg
PCAT11	tGTGGAAAGGACGAAACACCgTGTACTTTTCTGAAGCCAAGgttttagagctaggccAACATGAGGATCACCCATGTCTGCAGggcctagcaagttaaaataaggctagtccg
PCAT12	tGTGGAAAGGACGAAACACCgGCTGTTTCTGACAATCAGCCgttttagagctaggccAACATGAGGATCACCCATGTCTGCAGggcctagcaagttaaaataaggctagtccg
PCAT13	tGTGGAAAGGACGAAACACCgTGGGAAGTGACTAGGTGCCCgttttagagctaggccAACATGAGGATCACCCATGTCTGCAGggcctagcaagttaaaataaggctagtccg
PCAT14	tGTGGAAAGGACGAAACACCgGACTGATATGGGAAGTGACTgttttagagctaggccAACATGAGGATCACCCATGTCTGCAGggcctagcaagttaaaataaggctagtccg
PCAT141	tGTGGAAAGGACGAAACACCgAGAGAGCAGGGGTTTTCTCTgttttagagctaggccAACATGAGGATCACCCATGTCTGCAGggcctagcaagttaaaataaggctagtccg
PCAT143	tGTGGAAAGGACGAAACACCgGCGGGACTTTGCCAAGGGGAgttttagagctaggccAACATGAGGATCACCCATGTCTGCAGggcctagcaagttaaaataaggctagtccg
PCAT144	tGTGGAAAGGACGAAACACCgGCCAAGGGGATGGACCTGGCgttttagagctaggccAACATGAGGATCACCCATGTCTGCAGggcctagcaagttaaaataaggctagtccg
PCAT145	tGTGGAAAGGACGAAACACCgGGCCACGCGGCTGTTTGTGTgttttagagctaggccAACATGAGGATCACCCATGTCTGCAGggcctagcaagttaaaataaggctagtccg
PCAT146	tGTGGAAAGGACGAAACACCgGCCACGCGGCTGTTTGTGTAgttttagagctaggccAACATGAGGATCACCCATGTCTGCAGggcctagcaagttaaaataaggctagtccg
PCAT18	tGTGGAAAGGACGAAACACCgGATTTCTTATCTTCAGCTTTgttttagagctaggccAACATGAGGATCACCCATGTCTGCAGggcctagcaagttaaaataaggctagtccg
PCAT181	tGTGGAAAGGACGAAACACCgGAACCTCCTTCTAAGCAGAGgttttagagctaggccAACATGAGGATCACCCATGTCTGCAGggcctagcaagttaaaataaggctagtccg
PCAT182	tGTGGAAAGGACGAAACACCgTGGTGAAAGGGTCTACCCAGgttttagagctaggccAACATGAGGATCACCCATGTCTGCAGggcctagcaagttaaaataaggctagtccg
PCAT183	tGTGGAAAGGACGAAACACCgTGAAAGGGTCTACCCAGGGGgttttagagctaggccAACATGAGGATCACCCATGTCTGCAGggcctagcaagttaaaataaggctagtccg
PCAT184	tGTGGAAAGGACGAAACACCgTGCCTGCGAAGGAGGAGGCGgttttagagctaggccAACATGAGGATCACCCATGTCTGCAGggcctagcaagttaaaataaggctagtccg
PCAT185	tGTGGAAAGGACGAAACACCgGCTTCTTAGGGTGGAGTTAGgttttagagctaggccAACATGAGGATCACCCATGTCTGCAGggcctagcaagttaaaataaggctagtccg
PCAT291	tGTGGAAAGGACGAAACACCgGTCCCAAAAAGAAGTGGAAGgttttagagctaggccAACATGAGGATCACCCATGTCTGCAGggcctagcaagttaaaataaggctagtccg
PCAT292	tGTGGAAAGGACGAAACACCgTGCTCAGCCTACTTCAAAGGgttttagagctaggccAACATGAGGATCACCCATGTCTGCAGggcctagcaagttaaaataaggctagtccg
PCAT293	tGTGGAAAGGACGAAACACCgGCTGAATCACCTGTAAGATCgttttagagctaggccAACATGAGGATCACCCATGTCTGCAGggcctagcaagttaaaataaggctagtccg
PCAT294	tGTGGAAAGGACGAAACACCgGGGGTTGGGCCATAGCTTGAgttttagagctaggccAACATGAGGATCACCCATGTCTGCAGggcctagcaagttaaaataaggctagtccg
PCAT295	tGTGGAAAGGACGAAACACCgGGGTTGGGCCATAGCTTGATgttttagagctaggccAACATGAGGATCACCCATGTCTGCAGggcctagcaagttaaaataaggctagtccg
PCAT41	tGTGGAAAGGACGAAACACCgGGGTCTACATTGATACTGAGgttttagagctaggccAACATGAGGATCACCCATGTCTGCAGggcctagcaagttaaaataaggctagtccg
PCAT42	tGTGGAAAGGACGAAACACCgGATACTGAGTGGGATGGTAGgttttagagctaggccAACATGAGGATCACCCATGTCTGCAGggcctagcaagttaaaataaggctagtccg
PCAT43	tGTGGAAAGGACGAAACACCgTGTAATGTTCGAGCTCGAGAgttttagagctaggccAACATGAGGATCACCCATGTCTGCAGggcctagcaagttaaaataaggctagtccg
PCAT44	tGTGGAAAGGACGAAACACCgGGTCTACATTGATACTGAGTgttttagagctaggccAACATGAGGATCACCCATGTCTGCAGggcctagcaagttaaaataaggctagtccg
PCAT45	tGTGGAAAGGACGAAACACCgGCATTACACCCCCCAACCCCgttttagagctaggccAACATGAGGATCACCCATGTCTGCAGggcctagcaagttaaaataaggctagtccg
PCAT71	tGTGGAAAGGACGAAACACCgAGCCGGAGCTTGCGCCTCCGgttttagagctaggccAACATGAGGATCACCCATGTCTGCAGggcctagcaagttaaaataaggctagtccg
PCAT73	tGTGGAAAGGACGAAACACCgCGCGTGCTGGAGGCTGGAGCgttttagagctaggccAACATGAGGATCACCCATGTCTGCAGggcctagcaagttaaaataaggctagtccg
PCAT75	tGTGGAAAGGACGAAACACCgAGCCTTCCAGTTCTTTAAGCgttttagagctaggccAACATGAGGATCACCCATGTCTGCAGggcctagcaagttaaaataaggctagtccg
PCAT76	tGTGGAAAGGACGAAACACCgGTGGGGAGCTACTACGTACCgttttagagctaggccAACATGAGGATCACCCATGTCTGCAGggcctagcaagttaaaataaggctagtccg
PCAT77	tGTGGAAAGGACGAAACACCgAGGCAGCGGCGCGTCATTTCgttttagagctaggccAACATGAGGATCACCCATGTCTGCAGggcctagcaagttaaaataaggctagtccg
PCGEM11	tGTGGAAAGGACGAAACACCgTGCTCCCCATTTTTTCCTATgttttagagctaggccAACATGAGGATCACCCATGTCTGCAGggcctagcaagttaaaataaggctagtccg
PCGEM12	tGTGGAAAGGACGAAACACCgTGAATTAACAGGAGCACTGAgttttagagctaggccAACATGAGGATCACCCATGTCTGCAGggcctagcaagttaaaataaggctagtccg
PCGEM13	tGTGGAAAGGACGAAACACCgGGGCACTACCATGAATTAACgttttagagctaggccAACATGAGGATCACCCATGTCTGCAGggcctagcaagttaaaataaggctagtccg
PCGEM16	tGTGGAAAGGACGAAACACCgTGAAATTATGTATAAAACAGgttttagagctaggccAACATGAGGATCACCCATGTCTGCAGggcctagcaagttaaaataaggctagtccg
PCGEM17	tGTGGAAAGGACGAAACACCgAGTACACAACAAACTGATAAgttttagagctaggccAACATGAGGATCACCCATGTCTGCAGggcctagcaagttaaaataaggctagtccg
PCNA-AS11	tGTGGAAAGGACGAAACACCgCGATCCTCCCGGCTCAGTCGgttttagagctaggccAACATGAGGATCACCCATGTCTGCAGggcctagcaagttaaaataaggctagtccg
PCNA-AS12	tGTGGAAAGGACGAAACACCgGAACAGTGTTCCTGGCACTGgttttagagctaggccAACATGAGGATCACCCATGTCTGCAGggcctagcaagttaaaataaggctagtccg
PCNA-AS13	tGTGGAAAGGACGAAACACCgAGTCACAAAGCGGGTGGTGGgttttagagctaggccAACATGAGGATCACCCATGTCTGCAGggcctagcaagttaaaataaggctagtccg
PCNA-AS14	tGTGGAAAGGACGAAACACCgCGCCAAAGTCACAAAGCGGGgttttagagctaggccAACATGAGGATCACCCATGTCTGCAGggcctagcaagttaaaataaggctagtccg
PCNA-AS15	tGTGGAAAGGACGAAACACCgGGTTCGCGCAGCAGCCAGCGgttttagagctaggccAACATGAGGATCACCCATGTCTGCAGggcctagcaagttaaaataaggctagtccg
PDZK1IP1-AS11	tGTGGAAAGGACGAAACACCgTGTGGGATGAGGATGCGGCGgttttagagctaggccAACATGAGGATCACCCATGTCTGCAGggcctagcaagttaaaataaggctagtccg
PDZK1IP1-AS12	tGTGGAAAGGACGAAACACCgGCATGTGTGGGATGAGGATGgttttagagctaggccAACATGAGGATCACCCATGTCTGCAGggcctagcaagttaaaataaggctagtccg
PDZK1IP1-AS13	tGTGGAAAGGACGAAACACCgGCAGGAGCATGTGTGGGATGgttttagagctaggccAACATGAGGATCACCCATGTCTGCAGggcctagcaagttaaaataaggctagtccg
PDZK1IP1-AS14	tGTGGAAAGGACGAAACACCgGGGACAAGCAGGAGCATGTGgttttagagctaggccAACATGAGGATCACCCATGTCTGCAGggcctagcaagttaaaataaggctagtccg
PDZK1IP1-AS15	tGTGGAAAGGACGAAACACCgGCCCGTATCCCTGGAGGGAGgttttagagctaggccAACATGAGGATCACCCATGTCTGCAGggcctagcaagttaaaataaggctagtccg
PGSF11	tGTGGAAAGGACGAAACACCgAGCGTGGGCCACAACCTATGgttttagagctaggccAACATGAGGATCACCCATGTCTGCAGggcctagcaagttaaaataaggctagtccg
PGSF12	tGTGGAAAGGACGAAACACCgGGAATCCCATTGGCCAGTTGgttttagagctaggccAACATGAGGATCACCCATGTCTGCAGggcctagcaagttaaaataaggctagtccg
PGSF13	tGTGGAAAGGACGAAACACCgAGCGCCAGGAATCCTGGGAGgttttagagctaggccAACATGAGGATCACCCATGTCTGCAGggcctagcaagttaaaataaggctagtccg
PGSF14	tGTGGAAAGGACGAAACACCgGGAGCGCCAGGAATCCTGGGgttttagagctaggccAACATGAGGATCACCCATGTCTGCAGggcctagcaagttaaaataaggctagtccg
PGSF19	tGTGGAAAGGACGAAACACCgGCAACTGACGTCTGTGAAAAgttttagagctaggccAACATGAGGATCACCCATGTCTGCAGggcctagcaagttaaaataaggctagtccg
PISRT11	tGTGGAAAGGACGAAACACCgAGGTTTCAACATCTGCTGTGgttttagagctaggccAACATGAGGATCACCCATGTCTGCAGggcctagcaagttaaaataaggctagtccg
PISRT13	tGTGGAAAGGACGAAACACCgGCCACGTAATGCTAGAAGACgttttagagctaggccAACATGAGGATCACCCATGTCTGCAGggcctagcaagttaaaataaggctagtccg
PISRT14	tGTGGAAAGGACGAAACACCgGGTGTACTGATATCTCTCACgttttagagctaggccAACATGAGGATCACCCATGTCTGCAGggcctagcaagttaaaataaggctagtccg
PISRT15	tGTGGAAAGGACGAAACACCgAGGTGTACTGATATCTCTCAgttttagagctaggccAACATGAGGATCACCCATGTCTGCAGggcctagcaagttaaaataaggctagtccg
PISRT16	tGTGGAAAGGACGAAACACCgTGAGAGATATCAGTACACCTgttttagagctaggccAACATGAGGATCACCCATGTCTGCAGggcctagcaagttaaaataaggctagtccg
POU3F31	tGTGGAAAGGACGAAACACCgTGAAAACACTCTTTAGACGCgttttagagctaggccAACATGAGGATCACCCATGTCTGCAGggcctagcaagttaaaataaggctagtccg
POU3F32	tGTGGAAAGGACGAAACACCgGTTTCAAGCAGGCCCTTTCAgttttagagctaggccAACATGAGGATCACCCATGTCTGCAGggcctagcaagttaaaataaggctagtccg
POU3F33	tGTGGAAAGGACGAAACACCgTGTTTCAAGCAGGCCCTTTCgttttagagctaggccAACATGAGGATCACCCATGTCTGCAGggcctagcaagttaaaataaggctagtccg
POU3F34	tGTGGAAAGGACGAAACACCgGGGCCTGCTTGAAACATACAgttttagagctaggccAACATGAGGATCACCCATGTCTGCAGggcctagcaagttaaaataaggctagtccg
POU3F35	tGTGGAAAGGACGAAACACCgAGCAAAATCACTGGAGTCCAgttttagagctaggccAACATGAGGATCACCCATGTCTGCAGggcctagcaagttaaaataaggctagtccg
PR-AT21	tGTGGAAAGGACGAAACACCgCGGGGACAACACCCGCTGGGgttttagagctaggccAACATGAGGATCACCCATGTCTGCAGggcctagcaagttaaaataaggctagtccg
PR-AT22	tGTGGAAAGGACGAAACACCgGGACAACACCCGCTGGGTGGgttttagagctaggccAACATGAGGATCACCCATGTCTGCAGggcctagcaagttaaaataaggctagtccg
PR-AT23	tGTGGAAAGGACGAAACACCgGTGGATCTTCGGGAAGTTCGgttttagagctaggccAACATGAGGATCACCCATGTCTGCAGggcctagcaagttaaaataaggctagtccg
PR-AT24	tGTGGAAAGGACGAAACACCgAGTCCGCTGTCCTTTTCTGGgttttagagctaggccAACATGAGGATCACCCATGTCTGCAGggcctagcaagttaaaataaggctagtccg
PR-AT25	tGTGGAAAGGACGAAACACCgAGTCCCCCAGAAAAGGACAGgttttagagctaggccAACATGAGGATCACCCATGTCTGCAGggcctagcaagttaaaataaggctagtccg
PRINS1	tGTGGAAAGGACGAAACACCgTGTCGATATGAATGTTGCAGgttttagagctaggccAACATGAGGATCACCCATGTCTGCAGggcctagcaagttaaaataaggctagtccg
PRINS2	tGTGGAAAGGACGAAACACCgGAATGTTGCAGGGGATATTAgttttagagctaggccAACATGAGGATCACCCATGTCTGCAGggcctagcaagttaaaataaggctagtccg
PRINS3	tGTGGAAAGGACGAAACACCgGTGAAATACACTTGACATGTgttttagagctaggccAACATGAGGATCACCCATGTCTGCAGggcctagcaagttaaaataaggctagtccg
PRINS4	tGTGGAAAGGACGAAACACCgGACTATGAGACTAAGCCAAAgttttagagctaggccAACATGAGGATCACCCATGTCTGCAGggcctagcaagttaaaataaggctagtccg
PRINS5	tGTGGAAAGGACGAAACACCgAGACTATGAGACTAAGCCAAgttttagagctaggccAACATGAGGATCACCCATGTCTGCAGggcctagcaagttaaaataaggctagtccg
PRNCR11	tGTGGAAAGGACGAAACACCgTGCAATGGACATAGAAGAACgttttagagctaggccAACATGAGGATCACCCATGTCTGCAGggcctagcaagttaaaataaggctagtccg
PRNCR110	tGTGGAAAGGACGAAACACCgGATATTTCCATATTCTTGCTgttttagagctaggccAACATGAGGATCACCCATGTCTGCAGggcctagcaagttaaaataaggctagtccg
PRNCR111	tGTGGAAAGGACGAAACACCgGGATATACAATTGAGGAAACgttttagagctaggccAACATGAGGATCACCCATGTCTGCAGggcctagcaagttaaaataaggctagtccg
PRNCR12	tGTGGAAAGGACGAAACACCgGAAATTATCGGGTGAGTGAAgttttagagctaggccAACATGAGGATCACCCATGTCTGCAGggcctagcaagttaaaataaggctagtccg
PRNCR19	tGTGGAAAGGACGAAACACCgTGATTAGTGATAGGGATATTgttttagagctaggccAACATGAGGATCACCCATGTCTGCAGggcctagcaagttaaaataaggctagtccg
PTCSC21	tGTGGAAAGGACGAAACACCgGGGTGGCTGCAGCTGGTCTGgttttagagctaggccAACATGAGGATCACCCATGTCTGCAGggcctagcaagttaaaataaggctagtccg
PTCSC22	tGTGGAAAGGACGAAACACCgAGGCAGTAATCCTAAACTAGgttttagagctaggccAACATGAGGATCACCCATGTCTGCAGggcctagcaagttaaaataaggctagtccg
PTCSC23	tGTGGAAAGGACGAAACACCgCGGGCTCGAAGGCCAGAGCGgttttagagctaggccAACATGAGGATCACCCATGTCTGCAGggcctagcaagttaaaataaggctagtccg
PTCSC24	tGTGGAAAGGACGAAACACCgCGTAAGCGCCACGGGCAGAGgttttagagctaggccAACATGAGGATCACCCATGTCTGCAGggcctagcaagttaaaataaggctagtccg
PTCSC25	tGTGGAAAGGACGAAACACCgGCGCCACGGGCAGAGAGGCGgttttagagctaggccAACATGAGGATCACCCATGTCTGCAGggcctagcaagttaaaataaggctagtccg
PTCSC31	tGTGGAAAGGACGAAACACCgGACAGAAGAGTTAAGGACTTgttttagagctaggccAACATGAGGATCACCCATGTCTGCAGggcctagcaagttaaaataaggctagtccg
PTCSC32	tGTGGAAAGGACGAAACACCgGCCCAGTTCCAGAAATTCCTgttttagagctaggccAACATGAGGATCACCCATGTCTGCAGggcctagcaagttaaaataaggctagtccg
PTCSC33	tGTGGAAAGGACGAAACACCgGTGCGTTATGGACTTGCCCAgttttagagctaggccAACATGAGGATCACCCATGTCTGCAGggcctagcaagttaaaataaggctagtccg
PTCSC34	tGTGGAAAGGACGAAACACCgAGCTATTCCTTCATGCCTGAgttttagagctaggccAACATGAGGATCACCCATGTCTGCAGggcctagcaagttaaaataaggctagtccg
PTCSC35	tGTGGAAAGGACGAAACACCgAGCTTATCCAGCAGAAATATgttttagagctaggccAACATGAGGATCACCCATGTCTGCAGggcctagcaagttaaaataaggctagtccg
PTENP1 asRNA1	tGTGGAAAGGACGAAACACCgGCTTCTCCCCCCGCTCCAGGgttttagagctaggccAACATGAGGATCACCCATGTCTGCAGggcctagcaagttaaaataaggctagtccg
PTENP1 asRNA15	tGTGGAAAGGACGAAACACCgTGCGGTCCAGAGCCAAGCAGgttttagagctaggccAACATGAGGATCACCCATGTCTGCAGggcctagcaagttaaaataaggctagtccg
PTENP1 asRNA7	tGTGGAAAGGACGAAACACCgGGCGGCACATGGAGGGACCCgttttagagctaggccAACATGAGGATCACCCATGTCTGCAGggcctagcaagttaaaataaggctagtccg
PTENP1 asRNA8	tGTGGAAAGGACGAAACACCgCGGCGGCACATGGAGGGACCgttttagagctaggccAACATGAGGATCACCCATGTCTGCAGggcctagcaagttaaaataaggctagtccg
PTENP1 asRNA9	tGTGGAAAGGACGAAACACCgGCCGCTTCTCCCCCCGCTCCgttttagagctaggccAACATGAGGATCACCCATGTCTGCAGggcctagcaagttaaaataaggctagtccg
PTENpg11	tGTGGAAAGGACGAAACACCgGCTTCTCCCCCCGCTCCAGGgttttagagctaggccAACATGAGGATCACCCATGTCTGCAGggcctagcaagttaaaataaggctagtccg
PTENpg130	tGTGGAAAGGACGAAACACCgTGCAGCCGCCGGGGCCACCGgttttagagctaggccAACATGAGGATCACCCATGTCTGCAGggcctagcaagttaaaataaggctagtccg
PTENpg17	tGTGGAAAGGACGAAACACCgGGCGGCACATGGAGGGACCCgttttagagctaggccAACATGAGGATCACCCATGTCTGCAGggcctagcaagttaaaataaggctagtccg
PTENpg18	tGTGGAAAGGACGAAACACCgCGGCGGCACATGGAGGGACCgttttagagctaggccAACATGAGGATCACCCATGTCTGCAGggcctagcaagttaaaataaggctagtccg
PTENpg19	tGTGGAAAGGACGAAACACCgGCCGCTTCTCCCCCCGCTCCgttttagagctaggccAACATGAGGATCACCCATGTCTGCAGggcctagcaagttaaaataaggctagtccg
PVT11	tGTGGAAAGGACGAAACACCgGGAGTCAGGCCAGGGTTTTGgttttagagctaggccAACATGAGGATCACCCATGTCTGCAGggcctagcaagttaaaataaggctagtccg
PVT12	tGTGGAAAGGACGAAACACCgGCACCCTGAGAGGGGAGAGGgttttagagctaggccAACATGAGGATCACCCATGTCTGCAGggcctagcaagttaaaataaggctagtccg
PVT13	tGTGGAAAGGACGAAACACCgAGCCTCAGGAGCACCCTGAGgttttagagctaggccAACATGAGGATCACCCATGTCTGCAGggcctagcaagttaaaataaggctagtccg
PVT14	tGTGGAAAGGACGAAACACCgGGTCCTTCGTACCGCAGGAGgttttagagctaggccAACATGAGGATCACCCATGTCTGCAGggcctagcaagttaaaataaggctagtccg
PVT15	tGTGGAAAGGACGAAACACCgGGTGAGAGCTGCCTCTCCTGgttttagagctaggccAACATGAGGATCACCCATGTCTGCAGggcctagcaagttaaaataaggctagtccg
PWAR11	tGTGGAAAGGACGAAACACCgGCTTCCAGGCAATTTGGTTGgttttagagctaggccAACATGAGGATCACCCATGTCTGCAGggcctagcaagttaaaataaggctagtccg
PWAR12	tGTGGAAAGGACGAAACACCgGGCTTCAGGCTTCCTTCTGGgttttagagctaggccAACATGAGGATCACCCATGTCTGCAGggcctagcaagttaaaataaggctagtccg
PWAR13	tGTGGAAAGGACGAAACACCgGGACTGTCTTTAAGGGCCTGgttttagagctaggccAACATGAGGATCACCCATGTCTGCAGggcctagcaagttaaaataaggctagtccg
PWAR14	tGTGGAAAGGACGAAACACCgGGAAACTAGTGTATGCCTGGgttttagagctaggccAACATGAGGATCACCCATGTCTGCAGggcctagcaagttaaaataaggctagtccg
PWAR15	tGTGGAAAGGACGAAACACCgTGGCTTCTCTCATCTTACTGgttttagagctaggccAACATGAGGATCACCCATGTCTGCAGggcctagcaagttaaaataaggctagtccg
PWAR51	tGTGGAAAGGACGAAACACCgGTTGTCGATAGTATCTGTGGgttttagagctaggccAACATGAGGATCACCCATGTCTGCAGggcctagcaagttaaaataaggctagtccg
PWAR52	tGTGGAAAGGACGAAACACCgTGGGTTCTCATGAGAAAATCgttttagagctaggccAACATGAGGATCACCCATGTCTGCAGggcctagcaagttaaaataaggctagtccg
PWAR53	tGTGGAAAGGACGAAACACCgGTCCAAAGAAAGGATTCTGAgttttagagctaggccAACATGAGGATCACCCATGTCTGCAGggcctagcaagttaaaataaggctagtccg
PWAR54	tGTGGAAAGGACGAAACACCgGAGACAGCAATCTGCCAGTCgttttagagctaggccAACATGAGGATCACCCATGTCTGCAGggcctagcaagttaaaataaggctagtccg
PWAR55	tGTGGAAAGGACGAAACACCgAGAGACAGCAATCTGCCAGTgttttagagctaggccAACATGAGGATCACCCATGTCTGCAGggcctagcaagttaaaataaggctagtccg
PWARSN2	tGTGGAAAGGACGAAACACCgGTATCAGAGGTAAACATACCgttttagagctaggccAACATGAGGATCACCCATGTCTGCAGggcctagcaagttaaaataaggctagtccg
PWARSN3	tGTGGAAAGGACGAAACACCgGACAGAAACGTAAACTGCTCgttttagagctaggccAACATGAGGATCACCCATGTCTGCAGggcctagcaagttaaaataaggctagtccg
PWARSN4	tGTGGAAAGGACGAAACACCgAGCATATATTGCAGAGGCCTgttttagagctaggccAACATGAGGATCACCCATGTCTGCAGggcctagcaagttaaaataaggctagtccg
PWARSN7	tGTGGAAAGGACGAAACACCgGAAATAAGCATATATTGCAGgttttagagctaggccAACATGAGGATCACCCATGTCTGCAGggcctagcaagttaaaataaggctagtccg
PWARSN8	tGTGGAAAGGACGAAACACCgAGGTAGTCAGTTATAATCCAgttttagagctaggccAACATGAGGATCACCCATGTCTGCAGggcctagcaagttaaaataaggctagtccg
PWRN11	tGTGGAAAGGACGAAACACCgGCAGTGGGAGCTGTTAGGGGgttttagagctaggccAACATGAGGATCACCCATGTCTGCAGggcctagcaagttaaaataaggctagtccg
PWRN12	tGTGGAAAGGACGAAACACCgTGTTGGGGCCGGTCGGGGCGgttttagagctaggccAACATGAGGATCACCCATGTCTGCAGggcctagcaagttaaaataaggctagtccg
PWRN13	tGTGGAAAGGACGAAACACCgGGCACACAAAGAGGGCAGAGgttttagagctaggccAACATGAGGATCACCCATGTCTGCAGggcctagcaagttaaaataaggctagtccg
PWRN17	tGTGGAAAGGACGAAACACCgGCCAATGCTAAGGGCCCCATgttttagagctaggccAACATGAGGATCACCCATGTCTGCAGggcctagcaagttaaaataaggctagtccg
PWRN18	tGTGGAAAGGACGAAACACCgTGCTAACCACTAGCTGCCCAgttttagagctaggccAACATGAGGATCACCCATGTCTGCAGggcctagcaagttaaaataaggctagtccg
RAB4B-EGLN21	tGTGGAAAGGACGAAACACCgGTCCTCTCTAGACCAGTGGGgttttagagctaggccAACATGAGGATCACCCATGTCTGCAGggcctagcaagttaaaataaggctagtccg
RAB4B-EGLN22	tGTGGAAAGGACGAAACACCgAGGGAGCCAATCGGACTACGgttttagagctaggccAACATGAGGATCACCCATGTCTGCAGggcctagcaagttaaaataaggctagtccg
RAB4B-EGLN23	tGTGGAAAGGACGAAACACCgGAGCCAATCGGACTACGCGGgttttagagctaggccAACATGAGGATCACCCATGTCTGCAGggcctagcaagttaaaataaggctagtccg
RAB4B-EGLN24	tGTGGAAAGGACGAAACACCgGGAAGATTATCTGGAAAGGGgttttagagctaggccAACATGAGGATCACCCATGTCTGCAGggcctagcaagttaaaataaggctagtccg
RAB4B-EGLN25	tGTGGAAAGGACGAAACACCgAGATTATCTGGAAAGGGAGGgttttagagctaggccAACATGAGGATCACCCATGTCTGCAGggcctagcaagttaaaataaggctagtccg
RASSF1-AS11	tGTGGAAAGGACGAAACACCgCGGGGAGCCACGTAGCCAGGgttttagagctaggccAACATGAGGATCACCCATGTCTGCAGggcctagcaagttaaaataaggctagtccg
RASSF1-AS12	tGTGGAAAGGACGAAACACCgGAGCCACGTAGCCAGGAGGGgttttagagctaggccAACATGAGGATCACCCATGTCTGCAGggcctagcaagttaaaataaggctagtccg
RASSF1-AS13	tGTGGAAAGGACGAAACACCgGCCACGTAGCCAGGAGGGTGgttttagagctaggccAACATGAGGATCACCCATGTCTGCAGggcctagcaagttaaaataaggctagtccg
RASSF1-AS14	tGTGGAAAGGACGAAACACCgGCCCCACCCTCCTGGCTACGgttttagagctaggccAACATGAGGATCACCCATGTCTGCAGggcctagcaagttaaaataaggctagtccg
RASSF1-AS15	tGTGGAAAGGACGAAACACCgGTTGCCGCGTCCTGGGTCGGgttttagagctaggccAACATGAGGATCACCCATGTCTGCAGggcctagcaagttaaaataaggctagtccg
Rian1	tGTGGAAAGGACGAAACACCgAGCAGGACAAAAACCCCATGgttttagagctaggccAACATGAGGATCACCCATGTCTGCAGggcctagcaagttaaaataaggctagtccg
Rian2	tGTGGAAAGGACGAAACACCgAGCAGCCCTACTGTGTGCTGgttttagagctaggccAACATGAGGATCACCCATGTCTGCAGggcctagcaagttaaaataaggctagtccg
Rian3	tGTGGAAAGGACGAAACACCgGTGTATTTGAGTCTGGGCCCgttttagagctaggccAACATGAGGATCACCCATGTCTGCAGggcctagcaagttaaaataaggctagtccg
Rian4	tGTGGAAAGGACGAAACACCgGTCTGGGCCCCGGCCTCTGTgttttagagctaggccAACATGAGGATCACCCATGTCTGCAGggcctagcaagttaaaataaggctagtccg
Rian5	tGTGGAAAGGACGAAACACCgGAGAAAGGAGTTGCAGCTCAgttttagagctaggccAACATGAGGATCACCCATGTCTGCAGggcctagcaagttaaaataaggctagtccg
RMST1	tGTGGAAAGGACGAAACACCgCGGTTGCTAGGTCCTTCTGGgttttagagctaggccAACATGAGGATCACCCATGTCTGCAGggcctagcaagttaaaataaggctagtccg
RMST2	tGTGGAAAGGACGAAACACCgGGAGGCCCAAGTCCTGTTGGgttttagagctaggccAACATGAGGATCACCCATGTCTGCAGggcctagcaagttaaaataaggctagtccg
RMST3	tGTGGAAAGGACGAAACACCgTGAAACTTGGAGCAAAGTGGgttttagagctaggccAACATGAGGATCACCCATGTCTGCAGggcctagcaagttaaaataaggctagtccg
RMST5	tGTGGAAAGGACGAAACACCgGCACCTTTTGTAATGGGTGCgttttagagctaggccAACATGAGGATCACCCATGTCTGCAGggcctagcaagttaaaataaggctagtccg
RMST6	tGTGGAAAGGACGAAACACCgAGATCTCTTTTCATCTCCACgttttagagctaggccAACATGAGGATCACCCATGTCTGCAGggcctagcaagttaaaataaggctagtccg
RPS6KA2-AS11	tGTGGAAAGGACGAAACACCgGGTCCTTTGAGGTACAGAGGgttttagagctaggccAACATGAGGATCACCCATGTCTGCAGggcctagcaagttaaaataaggctagtccg
RPS6KA2-AS12	tGTGGAAAGGACGAAACACCgGTACCTCAAAGGACCTGGGGgttttagagctaggccAACATGAGGATCACCCATGTCTGCAGggcctagcaagttaaaataaggctagtccg
RPS6KA2-AS13	tGTGGAAAGGACGAAACACCgGGGCAAGCTGGGGTGGGCCGgttttagagctaggccAACATGAGGATCACCCATGTCTGCAGggcctagcaagttaaaataaggctagtccg
RPS6KA2-AS14	tGTGGAAAGGACGAAACACCgAGCAGTGCCCCTCTGCAAAGgttttagagctaggccAACATGAGGATCACCCATGTCTGCAGggcctagcaagttaaaataaggctagtccg
RPS6KA2-AS15	tGTGGAAAGGACGAAACACCgTGCGAGACCCCTTTGCAGAGgttttagagctaggccAACATGAGGATCACCCATGTCTGCAGggcctagcaagttaaaataaggctagtccg
SAF1	tGTGGAAAGGACGAAACACCgTGAAGGGATGTGGATCCATGgttttagagctaggccAACATGAGGATCACCCATGTCTGCAGggcctagcaagttaaaataaggctagtccg
SAF2	tGTGGAAAGGACGAAACACCgGCTTGCTAATTGAAGGGATGgttttagagctaggccAACATGAGGATCACCCATGTCTGCAGggcctagcaagttaaaataaggctagtccg
SAF4	tGTGGAAAGGACGAAACACCgCGGAATTCAAATGAGCCTCAgttttagagctaggccAACATGAGGATCACCCATGTCTGCAGggcctagcaagttaaaataaggctagtccg
SAF5	tGTGGAAAGGACGAAACACCgGAAACTTGAGCAGCCTGTTTgttttagagctaggccAACATGAGGATCACCCATGTCTGCAGggcctagcaagttaaaataaggctagtccg
SAF7	tGTGGAAAGGACGAAACACCgTGGGCTGGACATAGATGGGTgttttagagctaggccAACATGAGGATCACCCATGTCTGCAGggcctagcaagttaaaataaggctagtccg
SCA81	tGTGGAAAGGACGAAACACCgGTAATGAGGTGGACAAAATGgttttagagctaggccAACATGAGGATCACCCATGTCTGCAGggcctagcaagttaaaataaggctagtccg
SCA82	tGTGGAAAGGACGAAACACCgAGTAGCCACATGAGCACACGgttttagagctaggccAACATGAGGATCACCCATGTCTGCAGggcctagcaagttaaaataaggctagtccg
SCA83	tGTGGAAAGGACGAAACACCgAGCACACGCGGTGAAATGAGgttttagagctaggccAACATGAGGATCACCCATGTCTGCAGggcctagcaagttaaaataaggctagtccg
SCA84	tGTGGAAAGGACGAAACACCgAGAGATGCTTGGAAGCCCCGgttttagagctaggccAACATGAGGATCACCCATGTCTGCAGggcctagcaagttaaaataaggctagtccg
SCA85	tGTGGAAAGGACGAAACACCgAGATGCTTGGAAGCCCCGTGgttttagagctaggccAACATGAGGATCACCCATGTCTGCAGggcctagcaagttaaaataaggctagtccg
SChLAP11	tGTGGAAAGGACGAAACACCgGGATTCAGGGATACTATTAGgttttagagctaggccAACATGAGGATCACCCATGTCTGCAGggcctagcaagttaaaataaggctagtccg
SChLAP12	tGTGGAAAGGACGAAACACCgAGTATCCCTGAATCCCTGGGgttttagagctaggccAACATGAGGATCACCCATGTCTGCAGggcctagcaagttaaaataaggctagtccg
SChLAP17	tGTGGAAAGGACGAAACACCgAGTAAAATATGGCTTTTCAGgttttagagctaggccAACATGAGGATCACCCATGTCTGCAGggcctagcaagttaaaataaggctagtccg
SChLAP18	tGTGGAAAGGACGAAACACCgGAGCTAAGGAGAATACATTTgttttagagctaggccAACATGAGGATCACCCATGTCTGCAGggcctagcaagttaaaataaggctagtccg
SChLAP19	tGTGGAAAGGACGAAACACCgGTAAAATATGGCTTTTCAGTgttttagagctaggccAACATGAGGATCACCCATGTCTGCAGggcctagcaagttaaaataaggctagtccg
SENCR1	tGTGGAAAGGACGAAACACCgGGAGACTGAAGGTAGCTCTGgttttagagctaggccAACATGAGGATCACCCATGTCTGCAGggcctagcaagttaaaataaggctagtccg
SENCR2	tGTGGAAAGGACGAAACACCgTGCTCACAGGGAGGGTTTGGgttttagagctaggccAACATGAGGATCACCCATGTCTGCAGggcctagcaagttaaaataaggctagtccg
SENCR5	tGTGGAAAGGACGAAACACCgGCATGTGACCTCTGGATCTTgttttagagctaggccAACATGAGGATCACCCATGTCTGCAGggcctagcaagttaaaataaggctagtccg
SENCR6	tGTGGAAAGGACGAAACACCgCGCATGTGACCTCTGGATCTgttttagagctaggccAACATGAGGATCACCCATGTCTGCAGggcctagcaagttaaaataaggctagtccg
SENCR7	tGTGGAAAGGACGAAACACCgGCTCAATCTTGCAGAATGCTgttttagagctaggccAACATGAGGATCACCCATGTCTGCAGggcctagcaagttaaaataaggctagtccg
SNHG11	tGTGGAAAGGACGAAACACCgTGTCCAGGGTCTCAGCGCGGgttttagagctaggccAACATGAGGATCACCCATGTCTGCAGggcctagcaagttaaaataaggctagtccg
SNHG111	tGTGGAAAGGACGAAACACCgTGCTTGGAGAGGAGGGTGTGgttttagagctaggccAACATGAGGATCACCCATGTCTGCAGggcctagcaagttaaaataaggctagtccg
SNHG112	tGTGGAAAGGACGAAACACCgAGATTTGGTAAACTAGGAAGgttttagagctaggccAACATGAGGATCACCCATGTCTGCAGggcctagcaagttaaaataaggctagtccg
SNHG113	tGTGGAAAGGACGAAACACCgGAAACATCAGCTTCCATTTGgttttagagctaggccAACATGAGGATCACCCATGTCTGCAGggcctagcaagttaaaataaggctagtccg
SNHG114	tGTGGAAAGGACGAAACACCgGCTTGGATAAAGGGCGTTAGgttttagagctaggccAACATGAGGATCACCCATGTCTGCAGggcctagcaagttaaaataaggctagtccg
SNHG115	tGTGGAAAGGACGAAACACCgTGGATAAAGGGCGTTAGTGGgttttagagctaggccAACATGAGGATCACCCATGTCTGCAGggcctagcaagttaaaataaggctagtccg
SNHG12	tGTGGAAAGGACGAAACACCgGTGTCCAGGGTCTCAGCGCGgttttagagctaggccAACATGAGGATCACCCATGTCTGCAGggcctagcaagttaaaataaggctagtccg
SNHG13	tGTGGAAAGGACGAAACACCgTGGTGTCCAGGGTCTCAGCGgttttagagctaggccAACATGAGGATCACCCATGTCTGCAGggcctagcaagttaaaataaggctagtccg
SNHG14	tGTGGAAAGGACGAAACACCgGTTGCCTGGCTCACATTCGGgttttagagctaggccAACATGAGGATCACCCATGTCTGCAGggcctagcaagttaaaataaggctagtccg
SNHG15	tGTGGAAAGGACGAAACACCgTGTGAGCCAGGCAACTGGCGgttttagagctaggccAACATGAGGATCACCCATGTCTGCAGggcctagcaagttaaaataaggctagtccg
SNHG31	tGTGGAAAGGACGAAACACCgGCAGCTCTGAAGGCCGTGAGgttttagagctaggccAACATGAGGATCACCCATGTCTGCAGggcctagcaagttaaaataaggctagtccg
SNHG32	tGTGGAAAGGACGAAACACCgGTTTTTGGAAGAGTCGAACGgttttagagctaggccAACATGAGGATCACCCATGTCTGCAGggcctagcaagttaaaataaggctagtccg
SNHG33	tGTGGAAAGGACGAAACACCgGCGGTAGTGGATCCTTCCCGgttttagagctaggccAACATGAGGATCACCCATGTCTGCAGggcctagcaagttaaaataaggctagtccg
SNHG34	tGTGGAAAGGACGAAACACCgGAAGGATCCACTACCGCGAGgttttagagctaggccAACATGAGGATCACCCATGTCTGCAGggcctagcaagttaaaataaggctagtccg
SNHG35	tGTGGAAAGGACGAAACACCgTGGGAGGCCTCTCGCGGTAGgttttagagctaggccAACATGAGGATCACCCATGTCTGCAGggcctagcaagttaaaataaggctagtccg
SNHG41	tGTGGAAAGGACGAAACACCgAGGATTGGTTGTTGTTGTTGgttttagagctaggccAACATGAGGATCACCCATGTCTGCAGggcctagcaagttaaaataaggctagtccg
SNHG42	tGTGGAAAGGACGAAACACCgGATTGGTTGTTGTTGTTGGGgttttagagctaggccAACATGAGGATCACCCATGTCTGCAGggcctagcaagttaaaataaggctagtccg
SNHG43	tGTGGAAAGGACGAAACACCgGAGTCCATATGATTCTGCTGgttttagagctaggccAACATGAGGATCACCCATGTCTGCAGggcctagcaagttaaaataaggctagtccg
SNHG44	tGTGGAAAGGACGAAACACCgTGGACTCTAGCCACTGGGAGgttttagagctaggccAACATGAGGATCACCCATGTCTGCAGggcctagcaagttaaaataaggctagtccg
SNHG45	tGTGGAAAGGACGAAACACCgGCCTCCCTAGTGCCCTGCAGgttttagagctaggccAACATGAGGATCACCCATGTCTGCAGggcctagcaagttaaaataaggctagtccg
SNHG51	tGTGGAAAGGACGAAACACCgGGGCTGTAGTGGGCCCCCAGgttttagagctaggccAACATGAGGATCACCCATGTCTGCAGggcctagcaagttaaaataaggctagtccg
SNHG52	tGTGGAAAGGACGAAACACCgTGGCTGGCGCTGGGCTGTAGgttttagagctaggccAACATGAGGATCACCCATGTCTGCAGggcctagcaagttaaaataaggctagtccg
SNHG53	tGTGGAAAGGACGAAACACCgGGACAGATTGGGTCCGAGAGgttttagagctaggccAACATGAGGATCACCCATGTCTGCAGggcctagcaagttaaaataaggctagtccg
SNHG54	tGTGGAAAGGACGAAACACCgGGCCCTACGTGGCGCGGGTGgttttagagctaggccAACATGAGGATCACCCATGTCTGCAGggcctagcaagttaaaataaggctagtccg
SNHG55	tGTGGAAAGGACGAAACACCgCGACTTGGCCCTACGTGGCGgttttagagctaggccAACATGAGGATCACCCATGTCTGCAGggcctagcaagttaaaataaggctagtccg
SNHG61	tGTGGAAAGGACGAAACACCgGGCTTTGTGACTTCCCGCAGgttttagagctaggccAACATGAGGATCACCCATGTCTGCAGggcctagcaagttaaaataaggctagtccg
SNHG62	tGTGGAAAGGACGAAACACCgGCACCGCGCAACCAGGGAAGgttttagagctaggccAACATGAGGATCACCCATGTCTGCAGggcctagcaagttaaaataaggctagtccg
SNHG63	tGTGGAAAGGACGAAACACCgAGCCCTCTTCCCTGGTTGCGgttttagagctaggccAACATGAGGATCACCCATGTCTGCAGggcctagcaagttaaaataaggctagtccg
SNHG64	tGTGGAAAGGACGAAACACCgGTGCACCGGCTCTGGGGAGGgttttagagctaggccAACATGAGGATCACCCATGTCTGCAGggcctagcaagttaaaataaggctagtccg
SNHG65	tGTGGAAAGGACGAAACACCgAGTGCACCGGCTCTGGGGAGgttttagagctaggccAACATGAGGATCACCCATGTCTGCAGggcctagcaagttaaaataaggctagtccg
SOX-OT21	tGTGGAAAGGACGAAACACCgGATGATATCTCATCCTTCTGgttttagagctaggccAACATGAGGATCACCCATGTCTGCAGggcctagcaagttaaaataaggctagtccg
SOX-OT22	tGTGGAAAGGACGAAACACCgTGATGATATCTCATCCTTCTgttttagagctaggccAACATGAGGATCACCCATGTCTGCAGggcctagcaagttaaaataaggctagtccg
SOX-OT23	tGTGGAAAGGACGAAACACCgGCGGAACAGAATAGACAATAgttttagagctaggccAACATGAGGATCACCCATGTCTGCAGggcctagcaagttaaaataaggctagtccg
SOX-OT24	tGTGGAAAGGACGAAACACCgGTGTCCAAGATTAGAACCTAgttttagagctaggccAACATGAGGATCACCCATGTCTGCAGggcctagcaagttaaaataaggctagtccg
SOX-OT25	tGTGGAAAGGACGAAACACCgGTATCTAGGAAACCATGGGCgttttagagctaggccAACATGAGGATCACCCATGTCTGCAGggcctagcaagttaaaataaggctagtccg
SPRY4-IT11	tGTGGAAAGGACGAAACACCgGTACCACCTAAACTTGATAGgttttagagctaggccAACATGAGGATCACCCATGTCTGCAGggcctagcaagttaaaataaggctagtccg
SPRY4-IT12	tGTGGAAAGGACGAAACACCgGCACCTCTATCAAGTTTAGGgttttagagctaggccAACATGAGGATCACCCATGTCTGCAGggcctagcaagttaaaataaggctagtccg
SPRY4-IT13	tGTGGAAAGGACGAAACACCgGAGGTGCTTCTTTGGCTAAGgttttagagctaggccAACATGAGGATCACCCATGTCTGCAGggcctagcaagttaaaataaggctagtccg
SPRY4-IT14	tGTGGAAAGGACGAAACACCgGTCAGCATTGCTCAGAGTGGgttttagagctaggccAACATGAGGATCACCCATGTCTGCAGggcctagcaagttaaaataaggctagtccg
SPRY4-IT15	tGTGGAAAGGACGAAACACCgGCATTGCTCAGAGTGGAGGGgttttagagctaggccAACATGAGGATCACCCATGTCTGCAGggcctagcaagttaaaataaggctagtccg
SRA1	tGTGGAAAGGACGAAACACCgGTGACAGGCTATAGGCCTTGgttttagagctaggccAACATGAGGATCACCCATGTCTGCAGggcctagcaagttaaaataaggctagtccg
SRA2	tGTGGAAAGGACGAAACACCgAGACGGTGGACAAGGATCGGgttttagagctaggccAACATGAGGATCACCCATGTCTGCAGggcctagcaagttaaaataaggctagtccg
SRA3	tGTGGAAAGGACGAAACACCgTGTTTATACGGATGACTGGGgttttagagctaggccAACATGAGGATCACCCATGTCTGCAGggcctagcaagttaaaataaggctagtccg
SRA4	tGTGGAAAGGACGAAACACCgGGAGCCAGGGTCCTACGTTGgttttagagctaggccAACATGAGGATCACCCATGTCTGCAGggcctagcaagttaaaataaggctagtccg
SRA6	tGTGGAAAGGACGAAACACCgTGCCCTAAACTTATCTGGGAgttttagagctaggccAACATGAGGATCACCCATGTCTGCAGggcctagcaagttaaaataaggctagtccg
ST7OT1	tGTGGAAAGGACGAAACACCgGGGATGATTCACCGGCCCGGgttttagagctaggccAACATGAGGATCACCCATGTCTGCAGggcctagcaagttaaaataaggctagtccg
ST7OT2	tGTGGAAAGGACGAAACACCgAGCGCTCCTCTCTGCTGCCGgttttagagctaggccAACATGAGGATCACCCATGTCTGCAGggcctagcaagttaaaataaggctagtccg
ST7OT3	tGTGGAAAGGACGAAACACCgGCGCTGAAACATGGCTGAAGgttttagagctaggccAACATGAGGATCACCCATGTCTGCAGggcctagcaagttaaaataaggctagtccg
ST7OT4	tGTGGAAAGGACGAAACACCgGAGCTGCTCCAGAAAGCCCGgttttagagctaggccAACATGAGGATCACCCATGTCTGCAGggcctagcaagttaaaataaggctagtccg
ST7OT5	tGTGGAAAGGACGAAACACCgGCACTAACTTTCCGGGGCGGgttttagagctaggccAACATGAGGATCACCCATGTCTGCAGggcctagcaagttaaaataaggctagtccg
TARID1	tGTGGAAAGGACGAAACACCgTGTGGAGGACCTTCAAGAGGgttttagagctaggccAACATGAGGATCACCCATGTCTGCAGggcctagcaagttaaaataaggctagtccg
TARID2	tGTGGAAAGGACGAAACACCgCGATGTGGAGGACCTTCAAGgttttagagctaggccAACATGAGGATCACCCATGTCTGCAGggcctagcaagttaaaataaggctagtccg
TARID3	tGTGGAAAGGACGAAACACCgGAAGGTCCTCCACATCGCTGgttttagagctaggccAACATGAGGATCACCCATGTCTGCAGggcctagcaagttaaaataaggctagtccg
TARID4	tGTGGAAAGGACGAAACACCgCGGCTCCCTCAGCGATGTGGgttttagagctaggccAACATGAGGATCACCCATGTCTGCAGggcctagcaagttaaaataaggctagtccg
TARID5	tGTGGAAAGGACGAAACACCgGGAGCCGGTGGACATGTTTGgttttagagctaggccAACATGAGGATCACCCATGTCTGCAGggcctagcaagttaaaataaggctagtccg
TCL61	tGTGGAAAGGACGAAACACCgTGGTGTTCAGCTAAATCAGGgttttagagctaggccAACATGAGGATCACCCATGTCTGCAGggcctagcaagttaaaataaggctagtccg
TCL62	tGTGGAAAGGACGAAACACCgGCTTGGCACCTGTCAACAGGgttttagagctaggccAACATGAGGATCACCCATGTCTGCAGggcctagcaagttaaaataaggctagtccg
TCL63	tGTGGAAAGGACGAAACACCgGTAGTCAAGGGCTAAGGTGGgttttagagctaggccAACATGAGGATCACCCATGTCTGCAGggcctagcaagttaaaataaggctagtccg
TCL64	tGTGGAAAGGACGAAACACCgTGGGTAGTCAAGGGCTAAGGgttttagagctaggccAACATGAGGATCACCCATGTCTGCAGggcctagcaagttaaaataaggctagtccg
TCL65	tGTGGAAAGGACGAAACACCgGCTCTGTTAAAAACTGAGCAgttttagagctaggccAACATGAGGATCACCCATGTCTGCAGggcctagcaagttaaaataaggctagtccg
TDRG11	tGTGGAAAGGACGAAACACCgGTCTTTTCATTTTACCCCAGgttttagagctaggccAACATGAGGATCACCCATGTCTGCAGggcctagcaagttaaaataaggctagtccg
TDRG12	tGTGGAAAGGACGAAACACCgGGGGCCTTCCAGAATTTAGGgttttagagctaggccAACATGAGGATCACCCATGTCTGCAGggcctagcaagttaaaataaggctagtccg
TDRG13	tGTGGAAAGGACGAAACACCgTGTTGGGGCTAAGGGAGGTGgttttagagctaggccAACATGAGGATCACCCATGTCTGCAGggcctagcaagttaaaataaggctagtccg
TDRG14	tGTGGAAAGGACGAAACACCgTGCAGAGGGCGGGGGCTTGGgttttagagctaggccAACATGAGGATCACCCATGTCTGCAGggcctagcaagttaaaataaggctagtccg
TDRG15	tGTGGAAAGGACGAAACACCgGGAGTCCATGCAGTATGCAGgttttagagctaggccAACATGAGGATCACCCATGTCTGCAGggcctagcaagttaaaataaggctagtccg
TEA ncRNAs1	tGTGGAAAGGACGAAACACCgGCGATAATTAGTAGCAGCAGgttttagagctaggccAACATGAGGATCACCCATGTCTGCAGggcctagcaagttaaaataaggctagtccg
TEA ncRNAs2	tGTGGAAAGGACGAAACACCgAGTCCTCTTTGGGTGACTGGgttttagagctaggccAACATGAGGATCACCCATGTCTGCAGggcctagcaagttaaaataaggctagtccg
TEA ncRNAs3	tGTGGAAAGGACGAAACACCgCGATAATTAGTAGCAGCAGAgttttagagctaggccAACATGAGGATCACCCATGTCTGCAGggcctagcaagttaaaataaggctagtccg
TEA ncRNAs4	tGTGGAAAGGACGAAACACCgGCCAGTCTCAGAGTTGAAAAgttttagagctaggccAACATGAGGATCACCCATGTCTGCAGggcctagcaagttaaaataaggctagtccg
TEA ncRNAs5	tGTGGAAAGGACGAAACACCgTGCTTCTCTGTTGGCCCAAAgttttagagctaggccAACATGAGGATCACCCATGTCTGCAGggcctagcaagttaaaataaggctagtccg
TERC1	tGTGGAAAGGACGAAACACCgGAACCGCGTCTGGTCTGCAGgttttagagctaggccAACATGAGGATCACCCATGTCTGCAGggcctagcaagttaaaataaggctagtccg
TERC2	tGTGGAAAGGACGAAACACCgGTGAGAGTCACTCTCTCGGGgttttagagctaggccAACATGAGGATCACCCATGTCTGCAGggcctagcaagttaaaataaggctagtccg
TERC3	tGTGGAAAGGACGAAACACCgGTCAGCTTGGCCAATCCGTGgttttagagctaggccAACATGAGGATCACCCATGTCTGCAGggcctagcaagttaaaataaggctagtccg
TERC4	tGTGGAAAGGACGAAACACCgTGGCCAATCCGTGCGGTCGGgttttagagctaggccAACATGAGGATCACCCATGTCTGCAGggcctagcaagttaaaataaggctagtccg
TERC5	tGTGGAAAGGACGAAACACCgGAGTCGGCTTATAAAGGGAGgttttagagctaggccAACATGAGGATCACCCATGTCTGCAGggcctagcaagttaaaataaggctagtccg
THRIL1	tGTGGAAAGGACGAAACACCgAGACAGCGTGCTGGTAACTGgttttagagctaggccAACATGAGGATCACCCATGTCTGCAGggcctagcaagttaaaataaggctagtccg
THRIL2	tGTGGAAAGGACGAAACACCgGTCTCAGAAAACGAAAACGGgttttagagctaggccAACATGAGGATCACCCATGTCTGCAGggcctagcaagttaaaataaggctagtccg
THRIL3	tGTGGAAAGGACGAAACACCgGTGTCCTAAGAGCTGCCGGGgttttagagctaggccAACATGAGGATCACCCATGTCTGCAGggcctagcaagttaaaataaggctagtccg
THRIL4	tGTGGAAAGGACGAAACACCgAGGACACATTCCCAGAAGAGgttttagagctaggccAACATGAGGATCACCCATGTCTGCAGggcctagcaagttaaaataaggctagtccg
THRIL5	tGTGGAAAGGACGAAACACCgGAGCGGAAAGATCATTGACGgttttagagctaggccAACATGAGGATCACCCATGTCTGCAGggcctagcaagttaaaataaggctagtccg
TINCR1	tGTGGAAAGGACGAAACACCgGAGACGCGCGAATGTCCAGGgttttagagctaggccAACATGAGGATCACCCATGTCTGCAGggcctagcaagttaaaataaggctagtccg
TINCR2	tGTGGAAAGGACGAAACACCgGGAGACGCGCGAATGTCCAGgttttagagctaggccAACATGAGGATCACCCATGTCTGCAGggcctagcaagttaaaataaggctagtccg
TINCR3	tGTGGAAAGGACGAAACACCgGCTGATGGCTCTGTGCTGAGgttttagagctaggccAACATGAGGATCACCCATGTCTGCAGggcctagcaagttaaaataaggctagtccg
TINCR4	tGTGGAAAGGACGAAACACCgTGCGCCCGGGGGTCTAGAGGgttttagagctaggccAACATGAGGATCACCCATGTCTGCAGggcctagcaagttaaaataaggctagtccg
TINCR5	tGTGGAAAGGACGAAACACCgGAGTGCGCCCGGGGGTCTAGgttttagagctaggccAACATGAGGATCACCCATGTCTGCAGggcctagcaagttaaaataaggctagtccg
TMEM161B-AS11	tGTGGAAAGGACGAAACACCgGACTAGCGGGCCGGAGGCAGgttttagagctaggccAACATGAGGATCACCCATGTCTGCAGggcctagcaagttaaaataaggctagtccg
TMEM161B-AS12	tGTGGAAAGGACGAAACACCgGCGTAATGCTGCTTCCTCAGgttttagagctaggccAACATGAGGATCACCCATGTCTGCAGggcctagcaagttaaaataaggctagtccg
TMEM161B-AS13	tGTGGAAAGGACGAAACACCgAGACACCCTGAGATAGGTGGgttttagagctaggccAACATGAGGATCACCCATGTCTGCAGggcctagcaagttaaaataaggctagtccg
TMEM161B-AS14	tGTGGAAAGGACGAAACACCgGTGGGGCGAAAAGGGCGGGGgttttagagctaggccAACATGAGGATCACCCATGTCTGCAGggcctagcaagttaaaataaggctagtccg
TMEM161B-AS15	tGTGGAAAGGACGAAACACCgGGGCAGGAGTGACAACGGTGgttttagagctaggccAACATGAGGATCACCCATGTCTGCAGggcctagcaagttaaaataaggctagtccg
Tmevpg11	tGTGGAAAGGACGAAACACCgGGGATATTGGTTGATATGCGgttttagagctaggccAACATGAGGATCACCCATGTCTGCAGggcctagcaagttaaaataaggctagtccg
Tmevpg13	tGTGGAAAGGACGAAACACCgGTTGATATGCGTGGAAATGAgttttagagctaggccAACATGAGGATCACCCATGTCTGCAGggcctagcaagttaaaataaggctagtccg
Tmevpg14	tGTGGAAAGGACGAAACACCgTGGAAAATCTGGGACACGGTgttttagagctaggccAACATGAGGATCACCCATGTCTGCAGggcctagcaagttaaaataaggctagtccg
Tmevpg15	tGTGGAAAGGACGAAACACCgTGAACAGGCTTCCGAATGGCgttttagagctaggccAACATGAGGATCACCCATGTCTGCAGggcctagcaagttaaaataaggctagtccg
Tmevpg16	tGTGGAAAGGACGAAACACCgGCTATGAACAGGCTTCCGAAgttttagagctaggccAACATGAGGATCACCCATGTCTGCAGggcctagcaagttaaaataaggctagtccg
TRAF3IP2-AS11	tGTGGAAAGGACGAAACACCgGCCGTGCCGAGAAGGGGAGGgttttagagctaggccAACATGAGGATCACCCATGTCTGCAGggcctagcaagttaaaataaggctagtccg
TRAF3IP2-AS12	tGTGGAAAGGACGAAACACCgGGCCGTGCCGAGAAGGGGAGgttttagagctaggccAACATGAGGATCACCCATGTCTGCAGggcctagcaagttaaaataaggctagtccg
TRAF3IP2-AS13	tGTGGAAAGGACGAAACACCgGGGGCCGTGCCGAGAAGGGGgttttagagctaggccAACATGAGGATCACCCATGTCTGCAGggcctagcaagttaaaataaggctagtccg
TRAF3IP2-AS14	tGTGGAAAGGACGAAACACCgGAGGGGGCCGTGCCGAGAAGgttttagagctaggccAACATGAGGATCACCCATGTCTGCAGggcctagcaagttaaaataaggctagtccg
TRAF3IP2-AS15	tGTGGAAAGGACGAAACACCgTGCCTCTGTGTGAGGGGAGGgttttagagctaggccAACATGAGGATCACCCATGTCTGCAGggcctagcaagttaaaataaggctagtccg
TUC3381	tGTGGAAAGGACGAAACACCgGAATAGAGTCCCATACTGGGgttttagagctaggccAACATGAGGATCACCCATGTCTGCAGggcctagcaagttaaaataaggctagtccg
TUC3382	tGTGGAAAGGACGAAACACCgGCAAAGAGGTATGAAGGGGGgttttagagctaggccAACATGAGGATCACCCATGTCTGCAGggcctagcaagttaaaataaggctagtccg
TUC3383	tGTGGAAAGGACGAAACACCgGGAAGCAAAGAGGTATGAAGgttttagagctaggccAACATGAGGATCACCCATGTCTGCAGggcctagcaagttaaaataaggctagtccg
TUC3384	tGTGGAAAGGACGAAACACCgAGCTGCAAATTTTTAGACGGgttttagagctaggccAACATGAGGATCACCCATGTCTGCAGggcctagcaagttaaaataaggctagtccg
TUC3387	tGTGGAAAGGACGAAACACCgCGCCAGAAGGATTTAGCCTTgttttagagctaggccAACATGAGGATCACCCATGTCTGCAGggcctagcaagttaaaataaggctagtccg
TUG11	tGTGGAAAGGACGAAACACCgCGCACGCTGTCACGTGACAGgttttagagctaggccAACATGAGGATCACCCATGTCTGCAGggcctagcaagttaaaataaggctagtccg
TUG12	tGTGGAAAGGACGAAACACCgTGTTTCTTTAAATGGCGGAGgttttagagctaggccAACATGAGGATCACCCATGTCTGCAGggcctagcaagttaaaataaggctagtccg
TUG13	tGTGGAAAGGACGAAACACCgGGTACTGTTTCTTTAAATGGgttttagagctaggccAACATGAGGATCACCCATGTCTGCAGggcctagcaagttaaaataaggctagtccg
TUG14	tGTGGAAAGGACGAAACACCgCGCAGCCGGGACGGTAGCTGgttttagagctaggccAACATGAGGATCACCCATGTCTGCAGggcctagcaagttaaaataaggctagtccg
TUG15	tGTGGAAAGGACGAAACACCgGTAGCTGCGGTGCGGACCGGgttttagagctaggccAACATGAGGATCACCCATGTCTGCAGggcctagcaagttaaaataaggctagtccg
TUSC81	tGTGGAAAGGACGAAACACCgGGGCAGCGTGCAAAGCACAGgttttagagctaggccAACATGAGGATCACCCATGTCTGCAGggcctagcaagttaaaataaggctagtccg
TUSC82	tGTGGAAAGGACGAAACACCgAGGAACTTACAGCTGAGAGGgttttagagctaggccAACATGAGGATCACCCATGTCTGCAGggcctagcaagttaaaataaggctagtccg
TUSC83	tGTGGAAAGGACGAAACACCgGCGCCTTCCATGGCATCAGGgttttagagctaggccAACATGAGGATCACCCATGTCTGCAGggcctagcaagttaaaataaggctagtccg
TUSC84	tGTGGAAAGGACGAAACACCgTGCGCCTTCCATGGCATCAGgttttagagctaggccAACATGAGGATCACCCATGTCTGCAGggcctagcaagttaaaataaggctagtccg
TUSC85	tGTGGAAAGGACGAAACACCgGGCAGGACATTTAGTCTTCGgttttagagctaggccAACATGAGGATCACCCATGTCTGCAGggcctagcaagttaaaataaggctagtccg
UCA11	tGTGGAAAGGACGAAACACCgGGTTTCCTTTTAGATGACGGgttttagagctaggccAACATGAGGATCACCCATGTCTGCAGggcctagcaagttaaaataaggctagtccg
UCA12	tGTGGAAAGGACGAAACACCgGGGGACTCCTCCCTCCCGGGgttttagagctaggccAACATGAGGATCACCCATGTCTGCAGggcctagcaagttaaaataaggctagtccg
UCA13	tGTGGAAAGGACGAAACACCgGTGCCTGTGGGGCCTCTCAGgttttagagctaggccAACATGAGGATCACCCATGTCTGCAGggcctagcaagttaaaataaggctagtccg
UCA15	tGTGGAAAGGACGAAACACCgAGGGGTTTCCTTTTAGATGAgttttagagctaggccAACATGAGGATCACCCATGTCTGCAGggcctagcaagttaaaataaggctagtccg
UCA16	tGTGGAAAGGACGAAACACCgAGATGACGGAGGGAGATACCgttttagagctaggccAACATGAGGATCACCCATGTCTGCAGggcctagcaagttaaaataaggctagtccg
UM9-51	tGTGGAAAGGACGAAACACCgGTCAATCACTTTCAAAGCAGgttttagagctaggccAACATGAGGATCACCCATGTCTGCAGggcctagcaagttaaaataaggctagtccg
UM9-52	tGTGGAAAGGACGAAACACCgGTGATAGGAAGTGAGGTTTTgttttagagctaggccAACATGAGGATCACCCATGTCTGCAGggcctagcaagttaaaataaggctagtccg
UM9-53	tGTGGAAAGGACGAAACACCgTGAGGTTTTAGGAAGTGATTgttttagagctaggccAACATGAGGATCACCCATGTCTGCAGggcctagcaagttaaaataaggctagtccg
UM9-54	tGTGGAAAGGACGAAACACCgGATGAAAACTTAGTTCTCCTgttttagagctaggccAACATGAGGATCACCCATGTCTGCAGggcctagcaagttaaaataaggctagtccg
UM9-55	tGTGGAAAGGACGAAACACCgGTCTGGGAAATGAAAGACCCgttttagagctaggccAACATGAGGATCACCCATGTCTGCAGggcctagcaagttaaaataaggctagtccg
VLDLR-AS1 1	tGTGGAAAGGACGAAACACCgGCTGGCGCACGTTCGGTGGGgttttagagctaggccAACATGAGGATCACCCATGTCTGCAGggcctagcaagttaaaataaggctagtccg
VLDLR-AS1 2	tGTGGAAAGGACGAAACACCgGCGAGCTGGCGCACGTTCGGgttttagagctaggccAACATGAGGATCACCCATGTCTGCAGggcctagcaagttaaaataaggctagtccg
VLDLR-AS1 3	tGTGGAAAGGACGAAACACCgCGGGCTTCAGAGTCTTCCGGgttttagagctaggccAACATGAGGATCACCCATGTCTGCAGggcctagcaagttaaaataaggctagtccg
VLDLR-AS1 4	tGTGGAAAGGACGAAACACCgGGAGAAGGTGAGCGCCTCCGgttttagagctaggccAACATGAGGATCACCCATGTCTGCAGggcctagcaagttaaaataaggctagtccg
VLDLR-AS1 5	tGTGGAAAGGACGAAACACCgGGGGTTCGAGGGTGCGCCCGgttttagagctaggccAACATGAGGATCACCCATGTCTGCAGggcctagcaagttaaaataaggctagtccg
WT1-AS1	tGTGGAAAGGACGAAACACCgTGCCCTGCCTGTGAGCGGCGgttttagagctaggccAACATGAGGATCACCCATGTCTGCAGggcctagcaagttaaaataaggctagtccg
WT1-AS2	tGTGGAAAGGACGAAACACCgGGCTGTGCCCTGCCTGTGAGgttttagagctaggccAACATGAGGATCACCCATGTCTGCAGggcctagcaagttaaaataaggctagtccg
WT1-AS3	tGTGGAAAGGACGAAACACCgAGCAAATGGGCTCCGACGTGgttttagagctaggccAACATGAGGATCACCCATGTCTGCAGggcctagcaagttaaaataaggctagtccg
WT1-AS4	tGTGGAAAGGACGAAACACCgGGCCAAGTTAGGCGCCGCCGgttttagagctaggccAACATGAGGATCACCCATGTCTGCAGggcctagcaagttaaaataaggctagtccg
WT1-AS5	tGTGGAAAGGACGAAACACCgGTAGGCACCCAGGCCCGGAGgttttagagctaggccAACATGAGGATCACCCATGTCTGCAGggcctagcaagttaaaataaggctagtccg
XACT3	tGTGGAAAGGACGAAACACCgGCGGTTGTCCCAAACATCGTgttttagagctaggccAACATGAGGATCACCCATGTCTGCAGggcctagcaagttaaaataaggctagtccg
XACT4	tGTGGAAAGGACGAAACACCgGGAAAACATTTGAACGTGTCgttttagagctaggccAACATGAGGATCACCCATGTCTGCAGggcctagcaagttaaaataaggctagtccg
XACT5	tGTGGAAAGGACGAAACACCgAGACACGTTCAAATGTTTTCgttttagagctaggccAACATGAGGATCACCCATGTCTGCAGggcctagcaagttaaaataaggctagtccg
XACT6	tGTGGAAAGGACGAAACACCgGACACGTTCAAATGTTTTCCgttttagagctaggccAACATGAGGATCACCCATGTCTGCAGggcctagcaagttaaaataaggctagtccg
XACT7	tGTGGAAAGGACGAAACACCgTGGCCATTTTACCTTCCAACgttttagagctaggccAACATGAGGATCACCCATGTCTGCAGggcctagcaagttaaaataaggctagtccg
Xist1	tGTGGAAAGGACGAAACACCgCGGAGAGAGCATAAGAGGCGgttttagagctaggccAACATGAGGATCACCCATGTCTGCAGggcctagcaagttaaaataaggctagtccg
Xist2	tGTGGAAAGGACGAAACACCgGAGGGCGGAGAGAGCATAAGgttttagagctaggccAACATGAGGATCACCCATGTCTGCAGggcctagcaagttaaaataaggctagtccg
Xist3	tGTGGAAAGGACGAAACACCgGAGGTTAGTACCATCTTCAAgttttagagctaggccAACATGAGGATCACCCATGTCTGCAGggcctagcaagttaaaataaggctagtccg
Xist4	tGTGGAAAGGACGAAACACCgTGAGGTTAGTACCATCTTCAgttttagagctaggccAACATGAGGATCACCCATGTCTGCAGggcctagcaagttaaaataaggctagtccg
Xist5	tGTGGAAAGGACGAAACACCgGGTGGAGGAGTTACAAATTCgttttagagctaggccAACATGAGGATCACCCATGTCTGCAGggcctagcaagttaaaataaggctagtccg
Y RNAs1	tGTGGAAAGGACGAAACACCgTGGCAGTCAGCTCCCTACAGgttttagagctaggccAACATGAGGATCACCCATGTCTGCAGggcctagcaagttaaaataaggctagtccg
Y RNAs2	tGTGGAAAGGACGAAACACCgGGTCCCACAGAGCTGTCCGGgttttagagctaggccAACATGAGGATCACCCATGTCTGCAGggcctagcaagttaaaataaggctagtccg
Y RNAs3	tGTGGAAAGGACGAAACACCgTGACCCTCCGGACAGCTCTGgttttagagctaggccAACATGAGGATCACCCATGTCTGCAGggcctagcaagttaaaataaggctagtccg
Y RNAs4	tGTGGAAAGGACGAAACACCgGGCGGCTCTCTGGTACCTTGgttttagagctaggccAACATGAGGATCACCCATGTCTGCAGggcctagcaagttaaaataaggctagtccg
Y RNAs5	tGTGGAAAGGACGAAACACCgGGCTCTCTGGTACCTTGCGGgttttagagctaggccAACATGAGGATCACCCATGTCTGCAGggcctagcaagttaaaataaggctagtccg
Yiya1	tGTGGAAAGGACGAAACACCgGAGAATATCTTTGTAGGGGGgttttagagctaggccAACATGAGGATCACCCATGTCTGCAGggcctagcaagttaaaataaggctagtccg
Yiya2	tGTGGAAAGGACGAAACACCgAGAGAGAATATCTTTGTAGGgttttagagctaggccAACATGAGGATCACCCATGTCTGCAGggcctagcaagttaaaataaggctagtccg
Yiya3	tGTGGAAAGGACGAAACACCgAGGCTTCCCATCATGATAAGgttttagagctaggccAACATGAGGATCACCCATGTCTGCAGggcctagcaagttaaaataaggctagtccg
Yiya4	tGTGGAAAGGACGAAACACCgAGGGAGGGTAGTAAGATCAGgttttagagctaggccAACATGAGGATCACCCATGTCTGCAGggcctagcaagttaaaataaggctagtccg
Yiya6	tGTGGAAAGGACGAAACACCgGAGGCAATTAATTCAGATGAgttttagagctaggccAACATGAGGATCACCCATGTCTGCAGggcctagcaagttaaaataaggctagtccg
Zeb2NAT1	tGTGGAAAGGACGAAACACCgGTCGTTTACCAAAGTGGAGGgttttagagctaggccAACATGAGGATCACCCATGTCTGCAGggcctagcaagttaaaataaggctagtccg
Zeb2NAT2	tGTGGAAAGGACGAAACACCgAGTCGTTTACCAAAGTGGAGgttttagagctaggccAACATGAGGATCACCCATGTCTGCAGggcctagcaagttaaaataaggctagtccg
Zeb2NAT3	tGTGGAAAGGACGAAACACCgTGAGTCGTTTACCAAAGTGGgttttagagctaggccAACATGAGGATCACCCATGTCTGCAGggcctagcaagttaaaataaggctagtccg
Zeb2NAT4	tGTGGAAAGGACGAAACACCgGTTACAGACCTACAAATTCGgttttagagctaggccAACATGAGGATCACCCATGTCTGCAGggcctagcaagttaaaataaggctagtccg
Zeb2NAT6	tGTGGAAAGGACGAAACACCgGAGGGGGGGGCACTACAGCTgttttagagctaggccAACATGAGGATCACCCATGTCTGCAGggcctagcaagttaaaataaggctagtccg
ZFAS11	tGTGGAAAGGACGAAACACCgGGGCGCTGAGTAGGCGATGGgttttagagctaggccAACATGAGGATCACCCATGTCTGCAGggcctagcaagttaaaataaggctagtccg
ZFAS12	tGTGGAAAGGACGAAACACCgGAGTAGGCGATGGAGGTCTGgttttagagctaggccAACATGAGGATCACCCATGTCTGCAGggcctagcaagttaaaataaggctagtccg
ZFAS13	tGTGGAAAGGACGAAACACCgCGATGGAGGTCTGGGGTCTGgttttagagctaggccAACATGAGGATCACCCATGTCTGCAGggcctagcaagttaaaataaggctagtccg
ZFAS14	tGTGGAAAGGACGAAACACCgTGGAGGTCTGGGGTCTGAGGgttttagagctaggccAACATGAGGATCACCCATGTCTGCAGggcctagcaagttaaaataaggctagtccg
ZFAS15	tGTGGAAAGGACGAAACACCgGCGCTGAGAGGCGCTCTGAGgttttagagctaggccAACATGAGGATCACCCATGTCTGCAGggcctagcaagttaaaataaggctagtccg
ZFAT-AS11	tGTGGAAAGGACGAAACACCgTGGCAAAATGGCAACGTGAGgttttagagctaggccAACATGAGGATCACCCATGTCTGCAGggcctagcaagttaaaataaggctagtccg
ZFAT-AS12	tGTGGAAAGGACGAAACACCgTGCTCTTGGTTTTGTGAAGGgttttagagctaggccAACATGAGGATCACCCATGTCTGCAGggcctagcaagttaaaataaggctagtccg
ZFAT-AS13	tGTGGAAAGGACGAAACACCgTGCCCGACACGTAGAGGAGGgttttagagctaggccAACATGAGGATCACCCATGTCTGCAGggcctagcaagttaaaataaggctagtccg
ZFAT-AS14	tGTGGAAAGGACGAAACACCgGAGCAGTGTGCTGAATAAGGgttttagagctaggccAACATGAGGATCACCCATGTCTGCAGggcctagcaagttaaaataaggctagtccg
ZFAT-AS15	tGTGGAAAGGACGAAACACCgGAGGCAGATGTTGTGCCGTGgttttagagctaggccAACATGAGGATCACCCATGTCTGCAGggcctagcaagttaaaataaggctagtccg
PlncRNA11	tGTGGAAAGGACGAAACACCgGGAGGTGGGCCATAGGCGCGgttttagagctaggccAACATGAGGATCACCCATGTCTGCAGggcctagcaagttaaaataaggctagtccg
PlncRNA12	tGTGGAAAGGACGAAACACCgAGGTGGGCCATAGGCGCGCGgttttagagctaggccAACATGAGGATCACCCATGTCTGCAGggcctagcaagttaaaataaggctagtccg
PlncRNA13	tGTGGAAAGGACGAAACACCgCGGGGCGGAACTAGAAGACGgttttagagctaggccAACATGAGGATCACCCATGTCTGCAGggcctagcaagttaaaataaggctagtccg
PlncRNA14	tGTGGAAAGGACGAAACACCgAGACGGGGCCTGACCGAAGGgttttagagctaggccAACATGAGGATCACCCATGTCTGCAGggcctagcaagttaaaataaggctagtccg
PlncRNA15	tGTGGAAAGGACGAAACACCgAGGAGGCGGGATCAAGGGCGgttttagagctaggccAACATGAGGATCACCCATGTCTGCAGggcctagcaagttaaaataaggctagtccg
7SK1	tGTGGAAAGGACGAAACACCgAGGACTGAACTGGGGGAGTGgttttagagctaggccAACATGAGGATCACCCATGTCTGCAGggcctagcaagttaaaataaggctagtccg
7SK2	tGTGGAAAGGACGAAACACCgGTGAGACTCAGAGAGTAAAGgttttagagctaggccAACATGAGGATCACCCATGTCTGCAGggcctagcaagttaaaataaggctagtccg
7SK3	tGTGGAAAGGACGAAACACCgTGCGGCTCCAGGCCTCCGAGgttttagagctaggccAACATGAGGATCACCCATGTCTGCAGggcctagcaagttaaaataaggctagtccg
7SK4	tGTGGAAAGGACGAAACACCgCGCTGACCTGGCGCTTTGTGgttttagagctaggccAACATGAGGATCACCCATGTCTGCAGggcctagcaagttaaaataaggctagtccg
7SK5	tGTGGAAAGGACGAAACACCgCGCACAAAGCGCCAGGTCAGgttttagagctaggccAACATGAGGATCACCCATGTCTGCAGggcctagcaagttaaaataaggctagtccg
Lnc-VLDLR-21	tGTGGAAAGGACGAAACACCgTGAAGTTTACTAAGGAGATGgttttagagctaggccAACATGAGGATCACCCATGTCTGCAGggcctagcaagttaaaataaggctagtccg
Lnc-VLDLR-22	tGTGGAAAGGACGAAACACCgGAAGTTTACTAAGGAGATGGgttttagagctaggccAACATGAGGATCACCCATGTCTGCAGggcctagcaagttaaaataaggctagtccg
Lnc-VLDLR-23	tGTGGAAAGGACGAAACACCgGTTCAAAGACTCTGTCTTTGgttttagagctaggccAACATGAGGATCACCCATGTCTGCAGggcctagcaagttaaaataaggctagtccg
Lnc-VLDLR-24	tGTGGAAAGGACGAAACACCgAGTTTACTAAGGAGATGGGGgttttagagctaggccAACATGAGGATCACCCATGTCTGCAGggcctagcaagttaaaataaggctagtccg
Lnc-VLDLR-25	tGTGGAAAGGACGAAACACCgAGTTCCCCCACATTCTTCTAgttttagagctaggccAACATGAGGATCACCCATGTCTGCAGggcctagcaagttaaaataaggctagtccg
Control 1	tGTGGAAAGGACGAAACACCgtacgtggctgtataaccgacgttttagagctaggccAACATGAGGATCACCCATGTCTGCAGggcctagcaagttaaaataaggctagtccg
Control 2	tGTGGAAAGGACGAAACACCgctagccaacatgtgtaggctgttttagagctaggccAACATGAGGATCACCCATGTCTGCAGggcctagcaagttaaaataaggctagtccg
Control 3	tGTGGAAAGGACGAAACACCggcttggcttaccaaaggctagttttagagctaggccAACATGAGGATCACCCATGTCTGCAGggcctagcaagttaaaataaggctagtccg
Control 4	tGTGGAAAGGACGAAACACCgcagatatactgcctgggactgttttagagctaggccAACATGAGGATCACCCATGTCTGCAGggcctagcaagttaaaataaggctagtccg
Control 5	tGTGGAAAGGACGAAACACCggacgagcgccttatacagttgttttagagctaggccAACATGAGGATCACCCATGTCTGCAGggcctagcaagttaaaataaggctagtccg
Control 6	tGTGGAAAGGACGAAACACCgcaatggatagcgcctttcgagttttagagctaggccAACATGAGGATCACCCATGTCTGCAGggcctagcaagttaaaataaggctagtccg
Control 7	tGTGGAAAGGACGAAACACCgcagcagatcggctcgattatgttttagagctaggccAACATGAGGATCACCCATGTCTGCAGggcctagcaagttaaaataaggctagtccg
Control 8	tGTGGAAAGGACGAAACACCgaatacagcggtttacgtccggttttagagctaggccAACATGAGGATCACCCATGTCTGCAGggcctagcaagttaaaataaggctagtccg
Control 9	tGTGGAAAGGACGAAACACCgttagagaagctcgatcctgcgttttagagctaggccAACATGAGGATCACCCATGTCTGCAGggcctagcaagttaaaataaggctagtccg
Control 10	tGTGGAAAGGACGAAACACCgagttagttaccaagccgcgtgttttagagctaggccAACATGAGGATCACCCATGTCTGCAGggcctagcaagttaaaataaggctagtccg
